# Supplementary material for: 3-[2-(5-tert-Butyl-1,2-oxazol-3-yl)hydrazinyl­idene]chroman-2,4-dione
Source: Acta Crystallogr Sect E Struct Rep Online. 2013 Jan 19;69(Pt 2):o258. doi: 10.1107/S1600536813000858 (PMC3569789; doi:10.1107/S1600536813000858)
Supplement: Supplementary file 1 [file e-69-0o258-sup1.cif]

##############################################################################
#                                                                            #
# This CIF contains the data in a paper accepted for publication in          #
# Acta Crystallographica Section E. It conforms to the requirements of       #
# Notes for Authors for Acta Crystallographica Section E, and has been       #
# peer reviewed under the auspices of the IUCr Commission on Journals.       #
#                                                                            #
# Full details of the Crystallographic Information File format               #
# are given in the paper "The Crystallographic Information File (CIF):       #
# a New Standard Archive File for Crystallography" by S. R. Hall, F. H.      #
# Allen and I. D. Brown [Acta Cryst. (1991), A47, 655-685].                  #
#                                                                            #
# The current version of the core CIF dictionary is obtainable from          #
# ftp://ftp.iucr.org/pub/cif_core.dic.                                       #
#                                                                            #
# Software is freely available for graphical display of the structure(s)     #
# in this CIF. For information consult the CIF software page                 #
# http://www.iucr.org/resources/cif/software.                                #
#                                                                            #
# This file may be used for bona fide research purposes within the           #
# scientific community so long as proper attribution is given to the journal # 
# article from which it was obtained.                                        #
#                                                                            #
##############################################################################
data_global
_journal_date_recd_electronic     2012-12-21
_journal_date_accepted     2013-01-09
_journal_name_full     'Acta Crystallographica, Section E'
_journal_year     2013
_journal_volume     69
_journal_issue      2
_journal_page_first     o258
_journal_page_last     o258
_journal_paper_category     QO
_journal_paper_doi     10.1107/S1600536813000858
_journal_coeditor_code     KP2443
_publ_contact_author_name     " Emil  Popovski"
_publ_contact_author_address
;
Institute of Chemistry,
Faculty of Natural Sciences and Mathematics,
Ss. Cyril and Methodius University,
Arhimedova 5,
1000 Skopje,
Macedonia
;
_publ_contact_author_email     "popovski.emil@gmail.com"
_publ_contact_author_fax     '+ 3892 3249918 '
_publ_contact_author_phone     '+ 3892 75335224'
_publ_section_title
;
3-[2-(5-<i>tert</i>-Butyl-1,2-oxazol-3-yl)hydrazinylidene]chroman-2,4-dione
;
loop_
    _publ_author_name
    _publ_author_address
;
Ahmed Jashari
;
;
Group of Physics & Chemistry,
Faculty of Natural Sciences & Mathematics,
State University of Tetovo, 1200 Tetovo,
Macedonia
;
;
Emil Popovski
;
;
Institute of Chemistry,
Faculty of Natural Sciences and Mathematics,
Ss. Cyril and Methodius University,
Arhimedova 5,
1000 Skopje,
Macedonia
;
;
Bozhana Mikhova
;
;
Institute of Organic Chemistry with Centre of Phytochemistry,
Bulgarian Academy of Sciences,
Acad. G. Bonchev Str. build. 9,
1113 Sofia
Bulgaria
;
;
Rositsa P. Nikolova
;
;
Institute of Mineralogy and Crystallography,
Bulgarian Academy of Sciences,
Acad G. Bonchev Str. build. 107
1113 Sofia
Bulgaria
;
;
Boris L. Shivachev
;
;
Institute of Mineralogy and Crystallography,
Bulgarian Academy of Sciences,
Acad G. Bonchev Str. build. 107
1113 Sofia
Bulgaria
;
data_I
_chemical_name_systematic
;
3-[2-(5-<i>tert</i>-Butyl-1,2-oxazol-3-yl)hydrazinylidene]chroman-2,4-dione
;
_chemical_name_common     ?
_chemical_formula_moiety     'C16 H15 N3 O4'
_chemical_formula_sum     'C16 H15 N3 O4'
_chemical_formula_iupac     'C16 H15 N3 O4'
_chemical_formula_weight     313.31
_chemical_melting_point     '419'
_symmetry_space_group_name_hall     '-P 2ybc'
_space_group_crystal_system     monoclinic
_space_group_name_H-M_alt     'P 21/c'
_space_group_name_Hall     '-P 2ybc'
loop_
    _space_group_symop_id
    _space_group_symop_operation_xyz
    1 'x, y, z'
    2 '-x, y+1/2, -z+1/2'
    3 '-x, -y, -z'
    4 'x, -y-1/2, z-1/2'
_cell_length_a     13.431(14)
_cell_length_b     9.1803(9)
_cell_length_c     12.638(4)
_cell_angle_alpha     90.00
_cell_angle_beta     100.49(8)
_cell_angle_gamma     90.00
_cell_volume     1532.3(17)
_cell_formula_units_Z     4
_cell_measurement_reflns_used     4079
_cell_measurement_theta_min     3.0029
_cell_measurement_theta_max     29.40
_cell_measurement_temperature     290(2)
_exptl_crystal_description     prism
_exptl_crystal_colour     yellow
_exptl_crystal_size_max     0.28
_exptl_crystal_size_mid     0.26
_exptl_crystal_size_min     0.21
_exptl_crystal_density_diffrn     1.358
_exptl_crystal_density_meas     ?
_exptl_crystal_density_method     'not measured'
_exptl_crystal_F_000     656
_exptl_absorpt_coefficient_mu     0.100
_exptl_absorpt_correction_type     multi-scan
_exptl_absorpt_process_details
;
(CrysAlis PRO; Agilent, 2010)
;
_exptl_absorpt_correction_T_min     0.58378
_exptl_absorpt_correction_T_max     1.00000
_exptl_special_details
;
CrysAlisPro, Agilent Technologies,
Version 1.171.36.20 (release 27-06-2012 CrysAlis171 .NET)
(compiled Jul 11 2012,15:38:31)
FTIR (KBr): 1377 cm^-1^ (CH~3~ <i>\d</i>~s~), 1467.5 cm^-1^ (N=N), 1740 cm^-1^
(C=O).
NMR atom numbering is according to IUPAC
^13^C NMR (62.9 MHz, DMSO-d6): <i>\d</i> 28.2 (CH~3~), 32.1 (C <i>t-but</i>),
91.2 (NCCH), 117.4 (C8 of the coumarin ring), 120.4 (C4a of the coumarin ring),
124.9 (C6 of the coumarin ring), 125.7 (C3 of the coumarin ring),
126.8 (C5 of the coumarin ring), 137.0 (C7 of the coumarin ring),
154.1(C8a of the coumarin ring), 157.6 (C2 of the coumarin ring),
162.4 (NCCH), 178.3 (C4 of the coumarin ring), 182.8 (NC).
^1^H NMR (250 MHz, DMSO-d~6~): <i>\d</i> 1.35 (s, 9<i>H</i>,  <i>t-but</i>.),
6.57 (s,1<i>H</i> of the isoxazol ring), 7.37 (dd, <i>J</i> = 8.0, 1.5 Hz,
1<i>H</i>, H8 of the coumarin ring), 7.39 (ddd, <i>J</i> = 8.0, 8.0,
1.5 Hz, <i>1</i>H, H6 of the coumarin ring), 7.80
(ddd, <i>J</i> = 8.0, 8.0, 1.5 Hz, 1H, C7 of the coumarin ring),
8.00 (dd,<i>1</i>H, dd, <i>J</i> = 8.0, 1.5 Hz, C5 of the coumarin ring).
Elemental analysis: C, 61.34; H, 4.83; N, 13.41. TOF MS ES+: m/e:
336[<i>M</i>+Na]^+^.
;
_diffrn_ambient_temperature     290(2)
_diffrn_radiation_type     'Mo K\a'
_diffrn_radiation_wavelength     0.7107
_diffrn_radiation_source     'SuperNova (Mo) X-ray Source'
_diffrn_radiation_monochromator     'mirror'
_diffrn_measurement_device_type
                                   'Agilent SuperNova (Dual, Cu at zero, Atlas)'
_diffrn_measurement_method     '\w scans'
_diffrn_detector_area_resol_mean     10.3974
_diffrn_reflns_number     13050
_diffrn_reflns_av_R_equivalents     0.0852
_diffrn_reflns_av_sigmaI/netI     0.0474
_diffrn_reflns_theta_min     3.01
_diffrn_reflns_theta_max     29.40
_diffrn_reflns_theta_full     26.00
_diffrn_measured_fraction_theta_max     0.9731
_diffrn_measured_fraction_theta_full     0.9973
_diffrn_reflns_limit_h_min     -16
_diffrn_reflns_limit_h_max     18
_diffrn_reflns_limit_k_min     -11
_diffrn_reflns_limit_k_max     12
_diffrn_reflns_limit_l_min     -15
_diffrn_reflns_limit_l_max     16
_refine_special_details
;
Refinement of <i>F</i>^2^ against ALL reflections. The weighted <i>R</i>-factor
<i>wR</i> and goodness of fit <i>S</i> are based on <i>F</i>^2^, conventional
<i>R</i>-factors <i>R</i> are based on <i>F</i>, with <i>F</i> set to zero for
negative <i>F</i>^2^. The threshold expression of <i>F</i>^2^ >
\s(<i>F</i>^2^) is used only for calculating <i>R</i>-factors(gt) <i>etc</i>.
and is not relevant to the choice of reflections for refinement.
<i>R</i>-factors based on <i>F</i>^2^ are statistically about twice as large
as those based on <i>F</i>, and <i>R</i>- factors based on ALL data will be
even larger.
;
_reflns_number_total     3010
_reflns_number_gt     2148
_reflns_threshold_expression     I>2sigma(I)
_refine_ls_structure_factor_coef     Fsqd
_refine_ls_matrix_type     full
_refine_ls_R_factor_all     0.1010
_refine_ls_R_factor_gt     0.0718
_refine_ls_wR_factor_gt     0.1659
_refine_ls_wR_factor_ref     0.1813
_refine_ls_goodness_of_fit_ref     1.090
_refine_ls_restrained_S_all     1.090
_refine_ls_number_reflns     3010
_refine_ls_number_parameters     215
_refine_ls_number_restraints     0
_refine_ls_hydrogen_treatment     mixed
_refine_ls_weighting_scheme     calc
_refine_ls_weighting_details
         'calc w=1/[\s^2^(Fo^2^)+(0.0555P)^2^+1.4334P] where P=(Fo^2^+2Fc^2^)/3'
_atom_sites_solution_hydrogens     geom
_atom_sites_solution_primary     direct
_atom_sites_solution_secondary     difmap
_refine_ls_shift/su_max     0.000
_refine_ls_shift/su_mean     0.000
_refine_diff_density_max     0.225
_refine_diff_density_min     -0.160
_refine_ls_extinction_method     none
loop_
    _atom_type_symbol
    _atom_type_description
    _atom_type_scat_dispersion_real
    _atom_type_scat_dispersion_imag
    _atom_type_scat_source
    'C' 'C' 0.0033 0.0016
                         'International Tables Vol C Tables 4.2.6.8 and 6.1.1.4'
    'H' 'H' 0.0000 0.0000
                         'International Tables Vol C Tables 4.2.6.8 and 6.1.1.4'
    'N' 'N' 0.0061 0.0033
                         'International Tables Vol C Tables 4.2.6.8 and 6.1.1.4'
    'O' 'O' 0.0106 0.0060
                         'International Tables Vol C Tables 4.2.6.8 and 6.1.1.4'
_computing_data_collection
;
CrysAlis PRO (Agilent, 2010)
;
_computing_cell_refinement
;
CrysAlis PRO (Agilent, 2010)
;
_computing_data_reduction
;
CrysAlis PRO (Agilent, 2010)
;
_computing_structure_solution
;
SHELXS97 (Sheldrick, 2008)
;
_computing_structure_refinement
;
SHELXL97 (Sheldrick, 2008)
;
_computing_molecular_graphics
;
ORTEP-3 for Windows (Farrugia, 2012) and Mercury (Macrae <i>et al.</i>,
2006)
;
_computing_publication_material
;
WinGX (Farrugia, 2012)
;
loop_
    _atom_site_type_symbol
    _atom_site_label
    _atom_site_fract_x
    _atom_site_fract_y
    _atom_site_fract_z
    _atom_site_U_iso_or_equiv
    _atom_site_adp_type
    _atom_site_calc_flag
    _atom_site_refinement_flags
    _atom_site_occupancy
    _atom_site_symmetry_multiplicity
    _atom_site_disorder_assembly
    _atom_site_disorder_group
    C C1 0.1628(2) 0.3116(3) 0.0511(2) 0.0362(6) Uani d . 1 1 . .
    C C2 0.1605(2) 0.4578(3) 0.0958(2) 0.0384(6) Uani d . 1 1 . .
    C C3 0.1281(2) 0.5746(3) 0.0182(2) 0.0369(6) Uani d . 1 1 . .
    C C4 0.1307(2) 0.7207(3) 0.0498(3) 0.0467(7) Uani d . 1 1 . .
    H H4 0.1511 0.7448 0.1219 0.056 Uiso calc R 1 1 . .
    C C5 0.1035(3) 0.8282(3) -0.0247(3) 0.0571(9) Uani d . 1 1 . .
    H H5 0.1074 0.9254 -0.0035 0.068 Uiso calc R 1 1 . .
    C C6 0.0701(3) 0.7922(4) -0.1321(3) 0.0580(9) Uani d . 1 1 . .
    H H6 0.0509 0.8657 -0.1823 0.070 Uiso calc R 1 1 . .
    C C7 0.0651(3) 0.6488(4) -0.1651(3) 0.0508(8) Uani d . 1 1 . .
    H H7 0.0421 0.6250 -0.2369 0.061 Uiso calc R 1 1 . .
    C C8 0.0948(2) 0.5405(3) -0.0893(2) 0.0389(6) Uani d . 1 1 . .
    C C9 0.1240(2) 0.2823(3) -0.0636(2) 0.0402(6) Uani d . 1 1 . .
    C C10 0.2869(2) 0.0916(3) 0.2637(2) 0.0408(6) Uani d . 1 1 . .
    C C11 0.3172(2) -0.0401(3) 0.2229(2) 0.0421(7) Uani d . 1 1 . .
    H H11 0.3060 -0.0719 0.1519 0.051 Uiso calc R 1 1 . .
    C C12 0.3667(2) -0.1101(3) 0.3116(2) 0.0432(7) Uani d . 1 1 . .
    C C13 0.4211(3) -0.2535(3) 0.3317(3) 0.0494(8) Uani d . 1 1 . .
    C C14 0.5276(3) -0.2268(4) 0.3960(3) 0.0741(12) Uani d . 1 1 . .
    H H14A 0.5637 -0.1627 0.3563 0.111 Uiso calc R 1 1 . .
    H H14B 0.5630 -0.3178 0.4080 0.111 Uiso calc R 1 1 . .
    H H14C 0.5229 -0.1831 0.4639 0.111 Uiso calc R 1 1 . .
    C C15 0.3615(4) -0.3513(5) 0.3961(4) 0.0790(12) Uani d . 1 1 . .
    H H15A 0.3550 -0.3036 0.4621 0.118 Uiso calc R 1 1 . .
    H H15B 0.3967 -0.4419 0.4119 0.118 Uiso calc R 1 1 . .
    H H15C 0.2954 -0.3696 0.3546 0.118 Uiso calc R 1 1 . .
    C C16 0.4268(4) -0.3246(5) 0.2235(3) 0.0769(12) Uani d . 1 1 . .
    H H16A 0.3597 -0.3363 0.1827 0.115 Uiso calc R 1 1 . .
    H H16B 0.4586 -0.4183 0.2356 0.115 Uiso calc R 1 1 . .
    H H16C 0.4657 -0.2640 0.1844 0.115 Uiso calc R 1 1 . .
    N N1 0.20237(19) 0.1960(3) 0.10479(18) 0.0390(5) Uani d . 1 1 . .
    N N2 0.2352(2) 0.2092(3) 0.20786(19) 0.0429(6) Uani d . 1 1 . .
    N N3 0.3136(2) 0.1048(3) 0.3673(2) 0.0549(7) Uani d . 1 1 . .
    O O1 0.08744(16) 0.3990(2) -0.12688(14) 0.0433(5) Uani d . 1 1 . .
    O O2 0.18801(19) 0.4820(2) 0.19257(15) 0.0562(6) Uani d . 1 1 . .
    O O3 0.36552(18) -0.0258(3) 0.39890(16) 0.0558(6) Uani d . 1 1 . .
    O O9 0.1194(2) 0.1661(2) -0.10662(17) 0.0594(7) Uani d . 1 1 . .
    H H2 0.231(3) 0.296(5) 0.238(3) 0.076(13) Uiso d . 1 1 . .
loop_
    _atom_site_aniso_label
    _atom_site_aniso_U_11
    _atom_site_aniso_U_22
    _atom_site_aniso_U_33
    _atom_site_aniso_U_12
    _atom_site_aniso_U_13
    _atom_site_aniso_U_23
    C1 0.0388(15) 0.0349(14) 0.0353(14) -0.0036(11) 0.0082(11) 0.0027(10)
    C2 0.0438(16) 0.0395(15) 0.0313(13) -0.0033(12) 0.0057(11) 0.0029(11)
    C3 0.0358(14) 0.0379(14) 0.0372(13) -0.0038(11) 0.0071(11) 0.0043(11)
    C4 0.0489(18) 0.0393(16) 0.0515(17) -0.0027(13) 0.0079(14) -0.0030(13)
    C5 0.064(2) 0.0336(16) 0.076(2) -0.0014(14) 0.0165(19) 0.0061(14)
    C6 0.055(2) 0.0499(19) 0.067(2) 0.0043(15) 0.0054(17) 0.0252(16)
    C7 0.0509(19) 0.0549(19) 0.0435(16) 0.0002(15) 0.0000(14) 0.0131(14)
    C8 0.0362(14) 0.0378(14) 0.0420(14) -0.0032(11) 0.0047(12) 0.0046(11)
    C9 0.0434(16) 0.0399(15) 0.0374(14) -0.0035(12) 0.0072(12) 0.0014(12)
    C10 0.0366(14) 0.0439(16) 0.0408(14) 0.0000(12) 0.0043(11) 0.0022(12)
    C11 0.0395(15) 0.0507(17) 0.0341(13) -0.0037(13) 0.0011(11) 0.0016(12)
    C12 0.0389(16) 0.0498(18) 0.0394(15) 0.0017(12) 0.0034(12) -0.0018(12)
    C13 0.0468(18) 0.0475(18) 0.0500(17) 0.0080(14) -0.0015(14) -0.0013(13)
    C14 0.048(2) 0.070(2) 0.091(3) 0.0149(18) -0.0216(19) -0.004(2)
    C15 0.088(3) 0.060(2) 0.087(3) 0.002(2) 0.011(2) 0.016(2)
    C16 0.082(3) 0.072(3) 0.073(3) 0.025(2) 0.006(2) -0.018(2)
    N1 0.0403(13) 0.0437(13) 0.0329(11) -0.0042(10) 0.0064(10) 0.0017(9)
    N2 0.0500(15) 0.0410(14) 0.0355(12) 0.0030(11) 0.0022(11) 0.0009(10)
    N3 0.0614(18) 0.0571(17) 0.0414(14) 0.0205(13) -0.0029(12) -0.0005(12)
    O1 0.0517(12) 0.0418(11) 0.0336(10) -0.0026(9) 0.0000(9) 0.0015(8)
    O2 0.0862(18) 0.0425(12) 0.0360(11) -0.0027(11) 0.0010(11) -0.0033(9)
    O3 0.0627(15) 0.0603(14) 0.0393(11) 0.0232(11) -0.0041(10) 0.0009(10)
    O9 0.0917(19) 0.0402(12) 0.0429(12) -0.0031(11) 0.0028(12) -0.0056(9)
_geom_special_details
;
All e.s.d.'s (except the e.s.d. in the dihedral angle between two l.s. planes)
are estimated using the full covariance matrix. The cell e.s.d.'s are taken
into account individually in the estimation of e.s.d.'s in distances, angles
and torsion angles; correlations between e.s.d.'s in cell parameters are only
used when they are defined by crystal symmetry. An approximate (isotropic)
treatment of cell e.s.d.'s is used for estimating e.s.d.'s involving l.s.
planes.
;
loop_
    _geom_bond_atom_site_label_1
    _geom_bond_atom_site_label_2
    _geom_bond_site_symmetry_2
    _geom_bond_distance
    _geom_bond_publ_flag
    C1 N1 . 1.319(4) ?
    C1 C2 . 1.459(4) ?
    C1 C9 . 1.473(4) ?
    C2 O2 . 1.231(3) ?
    C2 C3 . 1.465(4) ?
    C3 C8 . 1.386(4) ?
    C3 C4 . 1.397(4) ?
    C4 C5 . 1.367(5) ?
    C4 H4 . 0.9300 ?
    C5 C6 . 1.390(5) ?
    C5 H5 . 0.9300 ?
    C6 C7 . 1.379(5) ?
    C6 H6 . 0.9300 ?
    C7 C8 . 1.388(4) ?
    C7 H7 . 0.9300 ?
    C8 O1 . 1.381(3) ?
    C9 O9 . 1.194(3) ?
    C9 O1 . 1.373(3) ?
    C10 N3 . 1.299(4) ?
    C10 C11 . 1.404(4) ?
    C10 N2 . 1.403(4) ?
    C11 C12 . 1.356(4) ?
    C11 H11 . 0.9300 ?
    C12 O3 . 1.350(4) ?
    C12 C13 . 1.505(4) ?
    C13 C16 . 1.530(5) ?
    C13 C14 . 1.531(5) ?
    C13 C15 . 1.531(6) ?
    C14 H14A . 0.9600 ?
    C14 H14B . 0.9600 ?
    C14 H14C . 0.9600 ?
    C15 H15A . 0.9600 ?
    C15 H15B . 0.9600 ?
    C15 H15C . 0.9600 ?
    C16 H16A . 0.9600 ?
    C16 H16B . 0.9600 ?
    C16 H16C . 0.9600 ?
    N1 N2 . 1.303(3) ?
    N2 H2 . 0.89(4) ?
    N3 O3 . 1.408(3) ?
loop_
    _geom_angle_atom_site_label_1
    _geom_angle_atom_site_label_2
    _geom_angle_atom_site_label_3
    _geom_angle_site_symmetry_1
    _geom_angle_site_symmetry_3
    _geom_angle
    _geom_angle_publ_flag
    N1 C1 C2 . . 125.2(2) ?
    N1 C1 C9 . . 113.4(2) ?
    C2 C1 C9 . . 121.4(2) ?
    O2 C2 C1 . . 121.8(2) ?
    O2 C2 C3 . . 122.1(3) ?
    C1 C2 C3 . . 116.0(2) ?
    C8 C3 C4 . . 118.9(3) ?
    C8 C3 C2 . . 119.6(2) ?
    C4 C3 C2 . . 121.5(3) ?
    C5 C4 C3 . . 120.5(3) ?
    C5 C4 H4 . . 119.8 ?
    C3 C4 H4 . . 119.8 ?
    C4 C5 C6 . . 119.9(3) ?
    C4 C5 H5 . . 120.0 ?
    C6 C5 H5 . . 120.0 ?
    C7 C6 C5 . . 120.8(3) ?
    C7 C6 H6 . . 119.6 ?
    C5 C6 H6 . . 119.6 ?
    C6 C7 C8 . . 118.9(3) ?
    C6 C7 H7 . . 120.5 ?
    C8 C7 H7 . . 120.5 ?
    O1 C8 C3 . . 122.7(2) ?
    O1 C8 C7 . . 116.3(3) ?
    C3 C8 C7 . . 121.0(3) ?
    O9 C9 O1 . . 116.7(3) ?
    O9 C9 C1 . . 126.2(3) ?
    O1 C9 C1 . . 117.1(2) ?
    N3 C10 C11 . . 113.9(3) ?
    N3 C10 N2 . . 117.1(3) ?
    C11 C10 N2 . . 129.0(3) ?
    C12 C11 C10 . . 103.6(2) ?
    C12 C11 H11 . . 128.2 ?
    C10 C11 H11 . . 128.2 ?
    O3 C12 C11 . . 109.1(3) ?
    O3 C12 C13 . . 116.1(2) ?
    C11 C12 C13 . . 134.8(3) ?
    C12 C13 C16 . . 108.9(3) ?
    C12 C13 C14 . . 109.1(3) ?
    C16 C13 C14 . . 110.4(3) ?
    C12 C13 C15 . . 108.6(3) ?
    C16 C13 C15 . . 109.9(3) ?
    C14 C13 C15 . . 109.9(3) ?
    C13 C14 H14A . . 109.5 ?
    C13 C14 H14B . . 109.5 ?
    H14A C14 H14B . . 109.5 ?
    C13 C14 H14C . . 109.5 ?
    H14A C14 H14C . . 109.5 ?
    H14B C14 H14C . . 109.5 ?
    C13 C15 H15A . . 109.5 ?
    C13 C15 H15B . . 109.5 ?
    H15A C15 H15B . . 109.5 ?
    C13 C15 H15C . . 109.5 ?
    H15A C15 H15C . . 109.5 ?
    H15B C15 H15C . . 109.5 ?
    C13 C16 H16A . . 109.5 ?
    C13 C16 H16B . . 109.5 ?
    H16A C16 H16B . . 109.5 ?
    C13 C16 H16C . . 109.5 ?
    H16A C16 H16C . . 109.5 ?
    H16B C16 H16C . . 109.5 ?
    N2 N1 C1 . . 118.1(2) ?
    N1 N2 C10 . . 118.5(3) ?
    N1 N2 H2 . . 118(3) ?
    C10 N2 H2 . . 123(3) ?
    C10 N3 O3 . . 103.7(2) ?
    C9 O1 C8 . . 122.6(2) ?
    C12 O3 N3 . . 109.6(2) ?
loop_
    _geom_torsion_atom_site_label_1
    _geom_torsion_atom_site_label_2
    _geom_torsion_atom_site_label_3
    _geom_torsion_atom_site_label_4
    _geom_torsion_site_symmetry_1
    _geom_torsion_site_symmetry_2
    _geom_torsion_site_symmetry_3
    _geom_torsion_site_symmetry_4
    _geom_torsion
    _geom_torsion_publ_flag
    N1 C1 C2 O2 . . . . -7.1(5) ?
    C9 C1 C2 O2 . . . . 176.2(3) ?
    N1 C1 C2 C3 . . . . 170.3(3) ?
    C9 C1 C2 C3 . . . . -6.4(4) ?
    O2 C2 C3 C8 . . . . -177.9(3) ?
    C1 C2 C3 C8 . . . . 4.8(4) ?
    O2 C2 C3 C4 . . . . 2.7(4) ?
    C1 C2 C3 C4 . . . . -174.7(3) ?
    C8 C3 C4 C5 . . . . -1.8(5) ?
    C2 C3 C4 C5 . . . . 177.7(3) ?
    C3 C4 C5 C6 . . . . 1.9(5) ?
    C4 C5 C6 C7 . . . . -0.7(6) ?
    C5 C6 C7 C8 . . . . -0.6(5) ?
    C4 C3 C8 O1 . . . . -178.3(3) ?
    C2 C3 C8 O1 . . . . 2.2(4) ?
    C4 C3 C8 C7 . . . . 0.5(4) ?
    C2 C3 C8 C7 . . . . -179.0(3) ?
    C6 C7 C8 O1 . . . . 179.6(3) ?
    C6 C7 C8 C3 . . . . 0.7(5) ?
    N1 C1 C9 O9 . . . . 5.7(5) ?
    C2 C1 C9 O9 . . . . -177.3(3) ?
    N1 C1 C9 O1 . . . . -175.9(2) ?
    C2 C1 C9 O1 . . . . 1.2(4) ?
    N3 C10 C11 C12 . . . . -0.2(4) ?
    N2 C10 C11 C12 . . . . 177.9(3) ?
    C10 C11 C12 O3 . . . . 0.2(3) ?
    C10 C11 C12 C13 . . . . -178.8(4) ?
    O3 C12 C13 C16 . . . . -172.7(3) ?
    C11 C12 C13 C16 . . . . 6.2(5) ?
    O3 C12 C13 C14 . . . . -52.1(4) ?
    C11 C12 C13 C14 . . . . 126.8(4) ?
    O3 C12 C13 C15 . . . . 67.7(4) ?
    C11 C12 C13 C15 . . . . -113.4(4) ?
    C2 C1 N1 N2 . . . . 5.7(4) ?
    C9 C1 N1 N2 . . . . -177.3(3) ?
    C1 N1 N2 C10 . . . . -173.5(3) ?
    N3 C10 N2 N1 . . . . -176.1(3) ?
    C11 C10 N2 N1 . . . . 5.8(5) ?
    C11 C10 N3 O3 . . . . 0.2(4) ?
    N2 C10 N3 O3 . . . . -178.2(2) ?
    O9 C9 O1 C8 . . . . -175.2(3) ?
    C1 C9 O1 C8 . . . . 6.2(4) ?
    C3 C8 O1 C9 . . . . -8.2(4) ?
    C7 C8 O1 C9 . . . . 173.0(3) ?
    C11 C12 O3 N3 . . . . -0.1(4) ?
    C13 C12 O3 N3 . . . . 179.1(3) ?
    C10 N3 O3 C12 . . . . -0.1(4) ?
loop_
    _geom_hbond_atom_site_label_D
    _geom_hbond_atom_site_label_H
    _geom_hbond_atom_site_label_A
    _geom_hbond_site_symmetry_A
    _geom_hbond_distance_DH
    _geom_hbond_distance_HA
    _geom_hbond_distance_DA
    _geom_hbond_angle_DHA
    N2 H2 O2 . 0.89(4) 1.86(4) 2.581(3) 137(4)
    N2 H2 O9 4_566 0.89(4) 2.70(4) 3.249(4) 121(3)
_iucr_refine_instructions_details
;
exp_193_twin1_hklf4 in P21/c
REM  transformed to space group  P21/c
REM BLS  original SG
remark _cell_length_a                    20.049(6)
remark _cell_length_b                    9.1803(9)
remark _cell_length_c                    12.638(4)
remark _cell_angle_alpha                 90.00
remark _cell_angle_beta                  138.79(6)
remark _cell_angle_gamma                 90.00
CELL   0.71073 13.4315  9.1803 12.6383   90.000  100.490   90.000
ZERR   4        0.0141  0.0009  0.0039    0.000    0.075    0.000
LATT    1
SYMM   -X,1/2+Y,1/2-Z
SFAC C H N O
UNIT 64 60 12 16
L.S. 14
PLAN  20
BOND
BOND sH
CONF
fmap 2
acta
MERG 2
rem reflections obove  10sigma
OMIT    -7   3   8
OMIT   -12   0   6
OMIT    -1   1   8
OMIT     4   2   5
OMIT     3   0   6
OMIT     7   4   5
REM BLS  using twin fraction1  61 pct
WGHT    0.055500    1.433400
FVAR       3.98853
C1    1    0.162752    0.311613    0.051083    11.00000    0.03879    0.03487 =
         0.03535    0.00269    0.00819   -0.00357
C2    1    0.160549    0.457838    0.095811    11.00000    0.04381    0.03955 =
         0.03130    0.00289    0.00573   -0.00329
C3    1    0.128144    0.574634    0.018196    11.00000    0.03578    0.03787 =
         0.03715    0.00433    0.00715   -0.00381
C4    1    0.130746    0.720667    0.049759    11.00000    0.04885    0.03933 =
         0.05146   -0.00295    0.00785   -0.00275
AFIX  43
H4    2    0.151134    0.744850    0.121912    11.00000   -1.20000
AFIX   0
C5    1    0.103533    0.828221   -0.024680    11.00000    0.06355    0.03356 =
         0.07554    0.00607    0.01648   -0.00140
AFIX  43
H5    2    0.107370    0.925373   -0.003476    11.00000   -1.20000
AFIX   0
C6    1    0.070119    0.792220   -0.132108    11.00000    0.05545    0.04988 =
         0.06655    0.02522    0.00544    0.00427
AFIX  43
H6    2    0.050940    0.865709   -0.182333    11.00000   -1.20000
AFIX   0
C7    1    0.065081    0.648814   -0.165061    11.00000    0.05086    0.05493 =
         0.04347    0.01313   -0.00004    0.00015
AFIX  43
H7    2    0.042132    0.625046   -0.236893    11.00000   -1.20000
AFIX   0
C8    1    0.094815    0.540529   -0.089284    11.00000    0.03620    0.03776 =
         0.04196    0.00458    0.00467   -0.00318
C9    1    0.123971    0.282305   -0.063632    11.00000    0.04340    0.03990 =
         0.03737    0.00143    0.00715   -0.00346
C10   1    0.286914    0.091581    0.263692    11.00000    0.03658    0.04390 =
         0.04076    0.00218    0.00433   -0.00001
C11   1    0.317230   -0.040135    0.222912    11.00000    0.03951    0.05071 =
         0.03408    0.00162    0.00111   -0.00374
AFIX  43
H11   2    0.306038   -0.071916    0.151861    11.00000   -1.20000
AFIX   0
C12   1    0.366680   -0.110085    0.311565    11.00000    0.03890    0.04983 =
         0.03937   -0.00184    0.00337    0.00172
C13   1    0.421085   -0.253469    0.331723    11.00000    0.04678    0.04751 =
         0.05002   -0.00133   -0.00150    0.00796
C14   1    0.527601   -0.226753    0.395953    11.00000    0.04797    0.07028 =
         0.09113   -0.00400   -0.02156    0.01490
AFIX 137
H14A  2    0.563709   -0.162679    0.356251    11.00000   -1.50000
H14B  2    0.563039   -0.317772    0.408026    11.00000   -1.50000
H14C  2    0.522856   -0.183053    0.463866    11.00000   -1.50000
AFIX   0
C15   1    0.361520   -0.351252    0.396051    11.00000    0.08794    0.06020 =
         0.08694    0.01596    0.01105    0.00184
AFIX 137
H15A  2    0.355036   -0.303610    0.462075    11.00000   -1.50000
H15B  2    0.396738   -0.441890    0.411851    11.00000   -1.50000
H15C  2    0.295434   -0.369572    0.354568    11.00000   -1.50000
AFIX   0
C16   1    0.426798   -0.324614    0.223537    11.00000    0.08249    0.07234 =
         0.07281   -0.01792    0.00595    0.02466
AFIX 137
H16A  2    0.359667   -0.336252    0.182671    11.00000   -1.50000
H16B  2    0.458619   -0.418276    0.235639    11.00000   -1.50000
H16C  2    0.465694   -0.263960    0.184409    11.00000   -1.50000
AFIX   0
N1    3    0.202374    0.195963    0.104789    11.00000    0.04032    0.04373 =
         0.03290    0.00169    0.00643   -0.00415
N2    3    0.235206    0.209245    0.207856    11.00000    0.04999    0.04100 =
         0.03549    0.00087    0.00216    0.00299
N3    3    0.313624    0.104804    0.367348    11.00000    0.06141    0.05715 =
         0.04142   -0.00052   -0.00290    0.02047
O1    4    0.087438    0.398962   -0.126880    11.00000    0.05171    0.04177 =
         0.03356    0.00147    0.00000   -0.00258
O2    4    0.188007    0.481986    0.192565    11.00000    0.08619    0.04250 =
         0.03599   -0.00330    0.00103   -0.00266
O3    4    0.365517   -0.025802    0.398900    11.00000    0.06270    0.06033 =
         0.03929    0.00090   -0.00412    0.02316
O9    4    0.119401    0.166103   -0.106619    11.00000    0.09167    0.04018 =
         0.04288   -0.00557    0.00280   -0.00307
H2    2    0.231135    0.295693    0.237826    11.00000    0.07610
HKLF 4
;
