# Supplementary material for: 3-[2-(5-tert-Butyl-1,2-oxazol-3-yl)hydrazinyl­idene]chroman-2,4-dione
Source: Acta Crystallogr Sect E Struct Rep Online. 2013 Jan 19;69(Pt 2):o258. doi: 10.1107/S1600536813000858 (PMC3569789; doi:10.1107/S1600536813000858)
Supplement: Supplementary file 2 [file e-69-0o258-Isup2.hkl]

# 
# h,k,l, Fc-squared, Fo-squared, sigma(Fo-squared) and status flag 
# 
data_I
_shelx_title ' exp_193' 
_shelx_refln_list_code          4 
_shelx_F_calc_maximum      241.37 
_exptl_crystal_F_000       656.00 
_reflns_d_resolution_high  0.7239 
 
loop_ 
 _symmetry_equiv_pos_as_xyz 
 'x, y, z' 
 '-x, y+1/2, -z+1/2' 
 '-x, -y, -z' 
 'x, -y-1/2, z-1/2' 
 
_cell_length_a    13.4315 
_cell_length_b     9.1803 
_cell_length_c    12.6383 
_cell_angle_alpha  90.000 
_cell_angle_beta  100.490 
_cell_angle_gamma  90.000 
 
_shelx_F_squared_multiplier     1.000 
 
loop_ 
 _refln_index_h 
 _refln_index_k 
 _refln_index_l 
 _refln_F_squared_calc 
 _refln_F_squared_meas 
 _refln_F_squared_sigma 
 _refln_observed_status 
 -17   1   1        5.49       10.05      6.66 o 
 -16   1   1        0.04        0.99      2.64 o 
 -15   1   1       14.83       18.29      3.10 o 
 -14   1   1       26.40       29.82      4.57 o 
 -13   1   1       59.90       62.40      5.90 o 
 -12   1   1       22.14       22.36      1.63 o 
 -11   1   1        0.44        2.43      1.69 o 
 -10   1   1        0.21        3.34      1.22 o 
  -9   1   1        2.30        4.56      1.30 o 
  -8   1   1      327.51      342.51     18.54 o 
  -7   1   1       57.53       82.45      5.11 o 
  -6   1   1      231.20      242.20     12.40 o 
  -5   1   1      335.98      368.67     21.15 o 
  -4   1   1    18790.62    19636.10    916.35 o 
  -3   1   1      310.76      313.61     23.99 o 
  -2   1   1     2298.08     2316.97     29.89 o 
  -1   1   1      260.00      198.73      7.00 o 
   1   1   1     4484.98     4712.69     45.39 o 
   2   1   1     3000.50     3002.98    116.75 o 
   3   1   1      231.88      253.54     16.78 o 
   4   1   1     2011.23     2048.41     53.29 o 
   5   1   1       35.88       38.83      2.38 o 
   6   1   1       43.54       50.09      2.17 o 
   7   1   1      109.00      104.01      3.88 o 
   8   1   1      168.27      181.63      8.56 o 
   9   1   1      193.55      184.90      7.97 o 
  10   1   1       40.92       44.75      2.61 o 
  11   1   1      141.86      136.93      5.22 o 
  12   1   1        0.64        1.35      1.44 o 
  13   1   1        3.11        6.07      1.95 o 
  14   1   1       62.15       64.13      4.95 o 
  15   1   1        8.39        6.66      4.47 o 
  16   1   1        0.65       -0.03      3.60 o 
  17   1   1        3.19       10.62      4.82 o 
 -17   2   1       13.47        5.54      6.88 o 
 -16   2   1       18.94       17.82      2.84 o 
 -15   2   1        4.62        4.79      2.48 o 
 -14   2   1      119.77      130.26     12.20 o 
 -13   2   1       88.68       82.81      3.60 o 
 -12   2   1        2.78        0.49      1.35 o 
 -11   2   1       74.60       74.33      3.42 o 
 -10   2   1        1.08        7.12      1.02 o 
  -9   2   1       25.89       35.23      3.18 o 
  -8   2   1       64.97       58.10      3.65 o 
  -7   2   1      494.35      507.11     28.69 o 
  -6   2   1      973.05      958.77     41.95 o 
  -5   2   1      155.37      135.09      6.42 o 
  -4   2   1     1718.48     1710.39     41.82 o 
  -3   2   1      296.35      252.92      3.86 o 
  -2   2   1      938.59      977.96     14.29 o 
  -1   2   1        1.89        0.96      0.34 o 
   0   2   1     1073.08     1025.85     21.33 o 
   1   2   1     1184.88     1082.80     18.82 o 
   2   2   1       79.57       47.33      4.47 o 
   3   2   1       29.16       17.95      0.95 o 
   4   2   1        0.17        3.14      1.72 o 
   5   2   1      111.25      112.66      2.91 o 
   6   2   1      176.54      177.55      5.53 o 
   7   2   1       29.97       31.84      2.12 o 
   8   2   1       92.71       90.24      2.60 o 
   9   2   1      286.74      288.91      8.62 o 
  10   2   1      453.69      451.57     22.54 o 
  11   2   1       12.95       19.94      4.45 o 
  12   2   1        6.28        7.68      2.44 o 
  13   2   1      124.68      126.50      5.58 o 
  14   2   1       21.55       26.42      3.86 o 
  15   2   1        0.63       -0.98      2.74 o 
  16   2   1        0.94       -3.42      3.42 o 
  17   2   1       12.36       18.21      4.93 o 
 -17   3   1        3.09       -5.88      6.39 o 
 -16   3   1        0.62       -3.86      3.86 o 
 -15   3   1        6.14       13.10      5.74 o 
 -14   3   1        0.47       -1.71      2.16 o 
 -13   3   1       43.68       35.32      1.69 o 
 -12   3   1       20.75       23.09      1.35 o 
 -11   3   1       87.16       87.55      6.18 o 
 -10   3   1       22.59       34.46      4.62 o 
  -9   3   1        4.11       17.21      4.48 o 
  -8   3   1       65.92       60.66      2.40 o 
  -7   3   1      103.72       95.06      5.22 o 
  -6   3   1      242.84      211.68      7.72 o 
  -5   3   1      373.19      331.01      8.38 o 
  -4   3   1     2005.38     1823.26     38.10 o 
  -3   3   1     2413.61     2290.76     23.75 o 
  -2   3   1      508.53      470.50      6.61 o 
  -1   3   1      662.53      620.79     11.40 o 
   0   3   1     2684.83     2795.46     54.00 o 
   1   3   1      121.29      111.37      3.37 o 
   2   3   1     2752.78     2534.25    102.43 o 
   3   3   1     1884.69     1760.31     47.60 o 
   4   3   1       66.26       68.89      1.94 o 
   5   3   1        9.23       11.30      0.99 o 
   6   3   1     1054.02     1107.80     34.45 o 
   7   3   1      902.47      869.77     27.38 o 
   8   3   1       91.69       93.36      2.48 o 
   9   3   1      138.51      122.80      3.59 o 
  10   3   1      164.80      167.04      6.10 o 
  11   3   1       83.04       82.03      3.23 o 
  12   3   1        3.69        5.93      2.60 o 
  13   3   1        2.30        6.83      4.65 o 
  14   3   1        5.17        4.04      2.10 o 
  15   3   1        7.21        3.41      2.32 o 
  16   3   1        2.54       -1.19      4.70 o 
 -16   4   1        0.09       -4.02      4.02 o 
 -15   4   1        3.16        1.29      2.50 o 
 -14   4   1        0.02       -3.30      3.30 o 
 -13   4   1        0.99       -0.19      1.88 o 
 -12   4   1       53.11       52.20      3.16 o 
 -11   4   1       11.23       13.27      4.07 o 
 -10   4   1       50.20       58.13      7.11 o 
  -9   4   1      470.32      427.28     12.91 o 
  -8   4   1       59.11       59.47      2.21 o 
  -7   4   1      615.75      625.48     26.29 o 
  -6   4   1       11.91       14.40      1.02 o 
  -5   4   1      261.08      242.25      3.06 o 
  -4   4   1       12.83       11.90      0.71 o 
  -3   4   1      760.27      769.31     17.15 o 
  -2   4   1      552.99      461.78      8.38 o 
  -1   4   1      133.50       95.70      1.56 o 
   0   4   1     1711.65     1748.85     46.55 o 
   1   4   1       51.41       58.95      2.78 o 
   2   4   1      228.62      250.01      9.47 o 
   3   4   1      971.73      969.62     28.75 o 
   4   4   1      341.02      363.41     10.02 o 
   5   4   1     1372.85     1398.39     40.25 o 
   6   4   1       66.52       66.16      2.22 o 
   7   4   1       28.79       24.69      1.92 o 
   8   4   1       16.32       23.23      2.44 o 
   9   4   1        7.38       11.41      1.13 o 
  10   4   1        7.62        6.60      0.95 o 
  11   4   1        5.04        3.93      1.10 o 
  12   4   1        0.33        0.65      1.33 o 
  13   4   1        5.37       14.59      7.15 o 
  14   4   1        1.36       -0.90      2.13 o 
  15   4   1        2.20        3.61      2.28 o 
  16   4   1       29.50       23.36      3.82 o 
 -16   5   1        5.70        1.84      5.09 o 
 -15   5   1        2.64       -2.36      3.34 o 
 -14   5   1        0.14       -2.36      2.36 o 
 -13   5   1        0.22       -2.19      2.19 o 
 -12   5   1        5.65       10.14      5.09 o 
 -11   5   1        0.84       15.15      7.76 o 
 -10   5   1      505.63      474.65     15.84 o 
  -9   5   1      323.99      305.59      7.63 o 
  -8   5   1      180.34      187.12      6.34 o 
  -7   5   1      527.51      506.55     14.50 o 
  -6   5   1       17.69       25.41      1.66 o 
  -5   5   1      107.98      104.46      2.88 o 
  -4   5   1       73.37       78.42      2.55 o 
  -3   5   1       95.75       88.80      2.95 o 
  -2   5   1       91.90       84.41      1.64 o 
  -1   5   1       96.26      119.69      6.11 o 
   0   5   1      137.51      145.88      6.03 o 
   1   5   1     1470.52     1625.03     43.11 o 
   2   5   1       13.51       19.51      1.47 o 
   3   5   1     1307.52     1429.67     48.36 o 
   4   5   1      275.55      275.87      7.96 o 
   5   5   1      227.79      219.76      7.69 o 
   6   5   1      872.19      892.77     25.67 o 
   7   5   1       19.60       32.61      2.61 o 
   8   5   1       10.41       15.20      1.21 o 
   9   5   1        1.23        4.34      0.86 o 
  10   5   1        1.87        3.19      1.30 o 
  11   5   1        2.69        2.55      1.54 o 
  12   5   1        7.11        3.20      2.10 o 
  13   5   1        3.87       15.80      9.91 o 
  14   5   1       14.27       21.35      6.99 o 
  15   5   1       21.58       20.68      2.88 o 
  16   5   1        0.43        6.64      4.87 o 
 -15   6   1        1.93       -3.63      3.63 o 
 -14   6   1       29.26       26.55      3.74 o 
 -13   6   1        0.01       -2.34      2.34 o 
 -12   6   1       96.45       88.11      5.50 o 
 -11   6   1       93.17       88.99      2.80 o 
 -10   6   1      136.61      115.75      4.33 o 
  -9   6   1       18.09       16.65      1.28 o 
  -8   6   1      418.97      353.36      8.21 o 
  -7   6   1       18.94       25.04      1.36 o 
  -6   6   1      438.39      414.26      5.66 o 
  -5   6   1      147.04      152.74      5.26 o 
  -4   6   1        0.14        2.03      1.07 o 
  -3   6   1       22.69       21.42      1.29 o 
  -2   6   1      191.26      194.70      8.52 o 
  -1   6   1        1.74        0.99      1.27 o 
   0   6   1       78.89       81.17      1.28 o 
   1   6   1      171.01      166.70      4.25 o 
   2   6   1        4.08        4.06      2.03 o 
   3   6   1       49.89       43.01      1.11 o 
   4   6   1      329.52      310.60     11.62 o 
   5   6   1      111.29      114.81      3.46 o 
   6   6   1      154.03      158.00      4.83 o 
   7   6   1      211.63      188.89      3.97 o 
   8   6   1       11.93       22.31      2.13 o 
   9   6   1        4.67        4.31      1.58 o 
  10   6   1        0.25       -0.63      1.66 o 
  11   6   1        0.16        0.76      2.04 o 
  12   6   1        0.02       -0.18      2.17 o 
  13   6   1       16.13       13.39      2.48 o 
  14   6   1       21.24       15.78      2.63 o 
  15   6   1       10.33        2.76      3.46 o 
 -14   7   1        2.40        3.56      6.21 o 
 -13   7   1        5.45        1.16      2.27 o 
 -12   7   1       56.93       51.48      2.74 o 
 -11   7   1       49.98       44.22      2.60 o 
 -10   7   1       49.36       46.72      4.31 o 
  -9   7   1       83.98       75.04      3.03 o 
  -8   7   1      211.32      195.08      7.48 o 
  -7   7   1      313.36      301.35      9.63 o 
  -6   7   1       31.76       36.52      2.87 o 
  -5   7   1      205.57      183.00      6.30 o 
  -4   7   1      177.19      181.87      8.09 o 
  -3   7   1        1.59        5.59      3.32 o 
  -2   7   1        0.96        2.17      2.11 o 
  -1   7   1       48.11       43.82      1.55 o 
   0   7   1      249.95      267.99      7.20 o 
   1   7   1      599.14      611.37     16.10 o 
   2   7   1       22.41       16.13      3.51 o 
   3   7   1      806.34      832.04     26.08 o 
   4   7   1      488.60      424.02     11.44 o 
   5   7   1      328.57      320.67     10.07 o 
   6   7   1       21.95       30.10      2.19 o 
   7   7   1      116.32      110.93      6.31 o 
   8   7   1      119.95      120.65      6.88 o 
   9   7   1       11.90       14.39      1.70 o 
  10   7   1        6.04        3.95      1.98 o 
  11   7   1        2.48        2.61      2.92 o 
  12   7   1        0.87        1.19      2.22 o 
  13   7   1        1.98       -1.06      2.56 o 
  14   7   1        0.00        3.14      3.30 o 
 -13   8   1       17.47       19.01      4.79 o 
 -12   8   1        0.31       -0.36      3.29 o 
 -11   8   1        0.85       -1.98      2.68 o 
 -10   8   1        0.25       -0.01      1.68 o 
  -9   8   1       16.03       13.15      1.70 o 
  -8   8   1      129.15      120.54      6.33 o 
  -7   8   1       10.69        9.32      1.98 o 
  -6   8   1       39.49       32.65      2.86 o 
  -5   8   1       20.92       18.93      2.74 o 
  -4   8   1       74.51       71.70      3.66 o 
  -3   8   1       51.55       62.15      1.99 o 
  -2   8   1      120.42      120.73      2.37 o 
  -1   8   1      306.62      340.67     12.12 o 
   0   8   1     1106.42     1114.31     37.56 o 
   1   8   1      246.44      247.23     12.65 o 
   2   8   1      127.90      135.41      2.39 o 
   3   8   1      193.31      186.80      7.82 o 
   4   8   1      250.11      237.01      9.16 o 
   5   8   1      335.97      308.22      7.06 o 
   6   8   1        0.74        0.70      0.85 o 
   7   8   1        3.28        1.70      2.38 o 
   8   8   1        0.05        3.46      1.93 o 
   9   8   1       22.81       26.65      3.18 o 
  10   8   1       59.55       56.38      2.95 o 
  11   8   1        4.87        6.45      2.74 o 
  12   8   1        0.57       -0.33      4.09 o 
  13   8   1        1.06        6.71      4.21 o 
  -9   9   1       13.36       13.88      5.77 o 
  -8   9   1       33.78       42.68      6.48 o 
  -7   9   1       50.92       64.16      6.79 o 
  -6   9   1        0.29       14.15      6.62 o 
  -5   9   1       33.12       39.68      2.52 o 
  -4   9   1       84.64       84.51      6.93 o 
  -3   9   1       12.46       13.98      3.28 o 
  -2   9   1        4.96        4.78      2.59 o 
  -1   9   1       35.69       36.35      3.77 o 
   0   9   1      149.23      151.19      8.02 o 
   1   9   1      114.19      114.72      2.93 o 
   2   9   1        0.47        3.04      1.36 o 
   3   9   1        0.00        2.70      2.22 o 
   4   9   1       75.08       75.31      2.67 o 
   5   9   1      138.94      152.20      5.95 o 
   6   9   1        6.49        5.98      2.94 o 
   7   9   1       27.23       33.22      3.51 o 
   8   9   1       44.67       47.40      4.40 o 
   9   9   1       72.73       81.76      8.79 o 
  10   9   1       20.87       25.55      4.34 o 
  -8  10   1       14.68       18.09      6.13 o 
  -7  10   1       10.15       16.39      5.79 o 
  -6  10   1       24.34       31.88      6.50 o 
  -5  10   1        3.26        7.01      5.52 o 
  -4  10   1        7.86        9.98      2.15 o 
  -3  10   1        2.77       -2.79      3.11 o 
  -2  10   1       12.56       10.82      4.30 o 
  -1  10   1       21.80       32.78      3.69 o 
   0  10   1       20.65       31.73      2.97 o 
   1  10   1       13.47       17.29      3.85 o 
   2  10   1        0.44        6.19      1.97 o 
   3  10   1        0.69        7.85      4.16 o 
   4  10   1        4.29        6.87      3.51 o 
   5  10   1        5.78        6.24      5.93 o 
   6  10   1        0.02        3.52      6.02 o 
   7  10   1        1.09        8.45      8.58 o 
  -5  11   1        9.72        8.77      6.15 o 
  -4  11   1       11.31       13.09      5.83 o 
  -3  11   1       36.40       58.58      6.96 o 
  -2  11   1        0.18       -1.17      3.68 o 
  -1  11   1       21.87       35.07      5.31 o 
   0  11   1       21.88       35.22      5.76 o 
   1  11   1       16.17       25.98      5.45 o 
   2  11   1       11.02       19.56      5.87 o 
   3  11   1        8.13       24.22      6.07 o 
   4  11   1       11.95       12.33      6.82 o 
   5  11   1       18.99       25.05      5.97 o 
   6  11   1        1.24       18.42      6.22 o 
  -1  12   1       12.02       20.45      6.35 o 
   1  12   1        2.51       17.05      5.89 o 
   2  12   1       22.15       38.55      6.14 o 
   3  12   1        0.52       20.20      5.71 o 
   4  12   1        3.26       26.25      6.26 o 
 -17   0   2       27.49       38.21      6.52 o 
 -16   0   2        2.20        3.69      3.99 o 
 -15   0   2       10.55        6.91      3.29 o 
 -14   0   2       76.25       92.66      7.46 o 
 -13   0   2        0.21        3.61      2.34 o 
 -12   0   2      227.01      214.90     14.83 o 
 -11   0   2       13.79       13.44      1.61 o 
 -10   0   2       31.05       35.67      3.36 o 
  -9   0   2      449.79      452.16     25.49 o 
  -8   0   2     4476.48     4636.01    214.24 o 
  -7   0   2     4905.99     5458.47    214.38 o 
  -6   0   2      300.57      339.50      9.47 o 
  -5   0   2     1073.70     1136.47     19.20 o 
  -4   0   2    58258.89    59483.48   1239.45 o 
  -3   0   2    50363.93    52167.50   2604.27 o 
  -2   0   2     4119.76     3901.59     34.82 o 
  -1   0   2     2026.64     2047.96      8.50 o 
   0   0   2      209.30      170.19      2.51 o 
   1   0   2    17576.96    16929.63    399.25 o 
   2   0   2       96.82      131.80      3.21 o 
   3   0   2     3279.29     3367.93    151.57 o 
   4   0   2     3765.06     3754.72     61.58 o 
   5   0   2     1772.15     1771.59     53.75 o 
   6   0   2      390.90      685.36    259.03 o 
   7   0   2     1647.29     2073.72    199.11 o 
   8   0   2      205.07      258.59     25.09 o 
   9   0   2        9.96       14.72      3.47 o 
  10   0   2       71.45       88.75      7.32 o 
  11   0   2        4.14       27.77      5.97 o 
  12   0   2        9.19       11.83      2.08 o 
  13   0   2       89.16       71.46     16.71 o 
  14   0   2        2.85       -4.87      5.30 o 
  15   0   2       26.90       21.30      4.36 o 
  16   0   2       14.90       25.26      6.45 o 
  17   0   2       12.30       24.49      6.55 o 
 -18   1   2        4.00       -2.51      6.82 o 
 -17   1   2        0.08       -6.12      6.12 o 
 -16   1   2        6.20        4.44      2.48 o 
 -15   1   2        3.34        3.97      2.16 o 
 -14   1   2       38.96       43.57      3.14 o 
 -13   1   2        6.63        8.19      1.86 o 
 -12   1   2       23.65       21.36      1.72 o 
 -11   1   2      302.86      302.44      9.75 o 
 -10   1   2        7.32       40.51      8.19 o 
  -9   1   2       83.61       98.56      4.61 o 
  -8   1   2      938.16     1001.87     51.89 o 
  -7   1   2     4449.15     4512.81    152.32 o 
  -6   1   2      161.16      236.28     16.54 o 
  -5   1   2     3104.38     3312.58     74.01 o 
  -4   1   2     3730.62     4066.53     52.65 o 
  -3   1   2     2053.80     1914.36     30.09 o 
  -2   1   2     1637.00     1633.14     29.21 o 
  -1   1   2      929.57      929.30     35.28 o 
   0   1   2     5051.04     4829.84     69.67 o 
   1   1   2     2133.60     1986.49     27.84 o 
   2   1   2      224.25      178.94      2.18 o 
   3   1   2     1521.28     1403.10     30.84 o 
   4   1   2       37.41      150.02     33.07 o 
   5   1   2     2638.27     2665.21     67.02 o 
   6   1   2        0.74      527.03    194.95 o 
   7   1   2      217.25      254.13     25.31 o 
   8   1   2       57.20       65.10      2.19 o 
   9   1   2      466.87      444.29     11.59 o 
  10   1   2      168.83      200.50     11.33 o 
  11   1   2        2.98        4.68      1.50 o 
  12   1   2       17.79       15.65      2.29 o 
  13   1   2       17.76       16.17      2.36 o 
  14   1   2       12.91        9.83      2.95 o 
  15   1   2        0.01       -1.11      3.73 o 
  16   1   2       11.22       24.31      6.55 o 
  17   1   2       10.81        9.57     11.61 o 
 -18   2   2        3.59       -2.94      6.86 o 
 -17   2   2        2.22       -5.33      6.24 o 
 -16   2   2        3.14        1.47      2.92 o 
 -15   2   2       31.52       39.67      2.60 o 
 -14   2   2        2.55        1.02      2.13 o 
 -13   2   2        0.63        8.75      2.13 o 
 -12   2   2       20.09       22.69      1.64 o 
 -11   2   2      150.08      187.10     12.33 o 
 -10   2   2        0.05       16.47      3.87 o 
  -9   2   2       48.34       52.88      2.51 o 
  -8   2   2      855.12      911.56     31.79 o 
  -7   2   2        7.18       38.66      8.78 o 
  -6   2   2     2112.93     2097.61     62.81 o 
  -5   2   2      189.75      183.36      5.97 o 
  -4   2   2      457.03      431.68      7.18 o 
  -3   2   2      816.20      737.52     10.03 o 
  -2   2   2     3508.99     3581.18     57.71 o 
  -1   2   2     1158.11     1103.53     33.58 o 
   0   2   2      877.89     1019.16     20.65 o 
   1   2   2      103.69      116.32      3.91 o 
   2   2   2      113.95       92.82      4.14 o 
   3   2   2       19.35       19.17      2.57 o 
   4   2   2       79.13       72.75      3.25 o 
   5   2   2      593.39      660.95     28.72 o 
   6   2   2      556.13      542.07     19.18 o 
   7   2   2      102.98      170.50     17.20 o 
   8   2   2      207.67      221.78      7.29 o 
   9   2   2      176.01      164.73      4.76 o 
  10   2   2      309.85      286.81     10.73 o 
  11   2   2       77.95       68.98      6.74 o 
  12   2   2       64.00       60.49      4.86 o 
  13   2   2        4.82        2.82      2.68 o 
  14   2   2       64.32       81.69      7.50 o 
  15   2   2        0.21        3.02      2.82 o 
  16   2   2        1.45        1.65     10.77 o 
  17   2   2        0.05       -8.67      8.67 o 
 -17   3   2        0.14       -6.51      6.51 o 
 -16   3   2        0.00        4.15      3.26 o 
 -15   3   2        0.14        3.09      2.79 o 
 -14   3   2       16.56       17.70      2.68 o 
 -13   3   2       67.64       77.30      5.35 o 
 -12   3   2        0.03       -0.97      1.45 o 
 -11   3   2      167.74      177.16      9.01 o 
 -10   3   2      221.90      223.43     14.88 o 
  -9   3   2      137.98      147.16      3.36 o 
  -8   3   2     1106.94     1184.82     54.11 o 
  -7   3   2        1.87      111.75     30.42 o 
  -6   3   2       11.43       27.55      4.15 o 
  -5   3   2      318.60      324.36      2.84 o 
  -4   3   2     1805.45     1748.35     24.18 o 
  -3   3   2      155.89      168.59      3.31 o 
  -2   3   2      123.72      114.32      2.93 o 
  -1   3   2      436.44      423.03      9.70 o 
   0   3   2      775.37      805.73     33.54 o 
   1   3   2        5.24        6.66      0.70 o 
   2   3   2      329.54      371.81     10.83 o 
   3   3   2      288.65      324.87      7.25 o 
   4   3   2      543.65      578.77     23.67 o 
   5   3   2      323.93      327.90     11.68 o 
   6   3   2     1324.40     1362.62     54.85 o 
   7   3   2        9.78      110.57     24.69 o 
   8   3   2      253.66      245.21      6.81 o 
   9   3   2        3.64       27.67      5.18 o 
  10   3   2       99.86      117.10      9.86 o 
  11   3   2        0.27        1.28      1.27 o 
  12   3   2      142.42      147.49     11.73 o 
  13   3   2        0.85        5.52      4.06 o 
  14   3   2       41.14       42.29      6.37 o 
  15   3   2       39.05       40.52      2.55 o 
  16   3   2        3.31        1.62      7.99 o 
 -16   4   2        0.06       -0.25      3.18 o 
 -15   4   2        0.06        0.14      2.23 o 
 -14   4   2       44.92       40.79      2.62 o 
 -13   4   2        3.66        2.67      1.71 o 
 -12   4   2      122.37      119.11      6.34 o 
 -11   4   2       28.44       27.02      2.09 o 
 -10   4   2       97.78      100.80      3.93 o 
  -9   4   2       82.91      101.56      4.88 o 
  -8   4   2        6.82       13.40      4.14 o 
  -7   4   2      299.07      274.72     11.08 o 
  -6   4   2       12.69        9.18      0.86 o 
  -5   4   2      332.20      370.76      6.81 o 
  -4   4   2        0.07       11.81      3.05 o 
  -3   4   2      147.75      170.28      5.07 o 
  -2   4   2     1395.81     1479.33     30.18 o 
  -1   4   2     1794.63     1922.23     46.93 o 
   0   4   2       42.13       46.78      5.00 o 
   1   4   2     1983.92     1999.07     77.73 o 
   2   4   2      195.57      220.78     10.29 o 
   3   4   2      218.65      224.43      7.31 o 
   4   4   2      461.02      506.30     19.75 o 
   5   4   2       13.92       12.29      0.99 o 
   6   4   2       35.87       47.77      6.61 o 
   7   4   2      168.07      157.54      3.20 o 
   8   4   2      346.80      313.73     10.37 o 
   9   4   2       49.63       53.85      2.33 o 
  10   4   2       15.45       15.53      0.89 o 
  11   4   2        2.71        6.38      2.28 o 
  12   4   2        2.65        3.34      2.14 o 
  13   4   2        3.32       15.70      5.83 o 
  14   4   2        6.23       11.07      3.31 o 
  15   4   2        0.45        0.34      1.48 o 
  16   4   2        2.81       -0.12      4.58 o 
 -16   5   2       17.23       20.75      5.19 o 
 -15   5   2        6.24        0.64      2.52 o 
 -14   5   2       10.94       10.53      2.19 o 
 -13   5   2       46.77       40.56      2.52 o 
 -12   5   2       71.35       71.77      6.64 o 
 -11   5   2       17.02       15.46      1.38 o 
 -10   5   2        0.72        5.38      2.86 o 
  -9   5   2       59.19       57.46      2.07 o 
  -8   5   2        8.22        9.05      0.89 o 
  -7   5   2       15.23       21.36      2.49 o 
  -6   5   2        6.77        4.64      0.65 o 
  -5   5   2        5.84        3.41      0.74 o 
  -4   5   2      225.56      223.75      7.13 o 
  -3   5   2      148.63      127.01      3.01 o 
  -2   5   2      337.94      415.07      9.41 o 
  -1   5   2       85.98       90.07      6.09 o 
   0   5   2      519.42      501.99     22.18 o 
   1   5   2      225.62      248.71      9.29 o 
   2   5   2      133.26      150.71      6.36 o 
   3   5   2      391.59      404.76     17.88 o 
   4   5   2        8.47        9.94      2.07 o 
   5   5   2        6.33        6.64      2.42 o 
   6   5   2       32.46       29.48      2.29 o 
   7   5   2       55.74       53.78      1.50 o 
   8   5   2        1.96        5.67      1.67 o 
   9   5   2        2.77        2.83      1.46 o 
  10   5   2       22.60       22.92      2.11 o 
  11   5   2       14.64       16.12      1.74 o 
  12   5   2       25.29       24.00      2.40 o 
  13   5   2       14.72       15.45      2.44 o 
  14   5   2        0.57        8.24      5.45 o 
  15   5   2       22.17       18.94      3.26 o 
 -16   6   2       15.79       20.71      5.04 o 
 -15   6   2        6.36        5.06      3.41 o 
 -14   6   2        9.59        5.42      3.07 o 
 -13   6   2       11.70       11.52      2.35 o 
 -12   6   2        8.50        7.29      2.27 o 
 -11   6   2       13.32       15.19      3.66 o 
 -10   6   2       17.32       20.65      2.42 o 
  -9   6   2      369.43      332.27      8.11 o 
  -8   6   2       23.08       22.41      1.02 o 
  -7   6   2       49.93       49.21      1.42 o 
  -6   6   2        0.21        6.05      2.26 o 
  -5   6   2        3.97        5.66      1.38 o 
  -4   6   2       74.08       69.68      4.78 o 
  -3   6   2        1.58        1.10      0.48 o 
  -2   6   2       63.46       82.59      3.68 o 
  -1   6   2        0.50        0.60      0.62 o 
   0   6   2       26.99       29.02      1.93 o 
   1   6   2      138.11      135.17      5.37 o 
   2   6   2        0.01        0.83      0.73 o 
   3   6   2      449.64      387.15     14.93 o 
   4   6   2       66.20       65.13      2.70 o 
   5   6   2      117.05      112.36      3.18 o 
   6   6   2       32.93       22.20      1.41 o 
   7   6   2       70.97       74.72      2.17 o 
   8   6   2       15.87       46.81      7.32 o 
   9   6   2      115.33      120.15      2.85 o 
  10   6   2        0.83        2.42      1.27 o 
  11   6   2       93.25       95.08      5.35 o 
  12   6   2        0.42        3.37      1.96 o 
  13   6   2        0.05        0.10      1.62 o 
  14   6   2        3.11        7.68      2.73 o 
  15   6   2       52.26       41.74      5.82 o 
 -15   7   2        2.86       -3.12      3.36 o 
 -14   7   2        0.28        0.23      3.79 o 
 -13   7   2       27.09       23.73      2.59 o 
 -12   7   2       65.35       62.24      2.80 o 
 -11   7   2       81.97       74.11      4.56 o 
 -10   7   2        0.81        1.32      1.15 o 
  -9   7   2        0.30        0.89      1.17 o 
  -8   7   2      298.37      284.64      9.64 o 
  -7   7   2      372.63      325.02     12.23 o 
  -6   7   2      182.05      164.21      4.91 o 
  -5   7   2        8.83        3.62      0.55 o 
  -4   7   2       81.14       76.23      4.34 o 
  -3   7   2        9.97       10.88      2.97 o 
  -2   7   2       91.53       87.90      4.70 o 
  -1   7   2      251.54      266.87     13.44 o 
   0   7   2      777.71      820.35     41.01 o 
   1   7   2      412.24      375.21     23.52 o 
   2   7   2      150.20      152.79      5.84 o 
   3   7   2      148.48      148.90     11.29 o 
   4   7   2       56.76       60.81      4.93 o 
   5   7   2       39.38       32.14      4.52 o 
   6   7   2       48.26       51.37      3.60 o 
   7   7   2        0.74       14.85      5.83 o 
   8   7   2        7.68        4.58      1.55 o 
   9   7   2       13.23       19.80      1.99 o 
  10   7   2       25.26       29.75      2.52 o 
  11   7   2       21.84       21.70      2.88 o 
  12   7   2        1.57        4.74      2.47 o 
  13   7   2       17.62       20.50      3.29 o 
  14   7   2        0.07        2.35      3.19 o 
 -13   8   2        7.44        7.45      4.66 o 
 -12   8   2        0.70        2.35      2.20 o 
 -11   8   2        0.18       -2.02      2.02 o 
 -10   8   2        2.35       -1.90      1.90 o 
  -9   8   2        7.99        8.68      3.03 o 
  -8   8   2       16.31       14.38      1.46 o 
  -7   8   2       21.60       21.80      1.98 o 
  -6   8   2       71.01       67.86      4.90 o 
  -5   8   2       12.11       10.51      1.53 o 
  -4   8   2      331.46      312.65     27.94 o 
  -3   8   2       82.30       68.21     11.31 o 
  -2   8   2       62.08       63.87      5.66 o 
  -1   8   2      432.92      450.15     26.30 o 
   0   8   2      200.85      235.79     13.87 o 
   1   8   2        0.66       -1.27      3.17 o 
   2   8   2       55.05       54.69      4.36 o 
   3   8   2       76.99       68.19      4.73 o 
   4   8   2       19.91       14.37      2.62 o 
   5   8   2        9.82        6.21      1.30 o 
   6   8   2        9.84        6.95      1.88 o 
   7   8   2        4.46        7.41      2.01 o 
   8   8   2        5.01        4.00      1.54 o 
   9   8   2        0.32       -0.42      1.80 o 
  10   8   2        1.50       -0.44      2.03 o 
  11   8   2       20.92       22.68      3.07 o 
  12   8   2        0.99       -2.04      4.35 o 
 -10   9   2       15.97       16.43      5.61 o 
  -9   9   2        2.13        5.38      4.15 o 
  -8   9   2        0.02        5.56      4.70 o 
  -7   9   2       19.53       20.58      3.22 o 
  -6   9   2       15.26       12.45      5.11 o 
  -5   9   2       58.53       60.28      3.78 o 
  -4   9   2      248.10      250.40     20.60 o 
  -3   9   2       11.17       15.20      3.32 o 
  -2   9   2       39.98       42.71      1.60 o 
  -1   9   2       23.33       26.40      2.18 o 
   0   9   2      130.00      117.62      6.01 o 
   1   9   2        3.04        1.73      1.79 o 
   2   9   2        6.62        4.42      3.14 o 
   3   9   2        6.50        8.42      1.86 o 
   4   9   2        2.11        1.97      1.56 o 
   5   9   2        0.06        0.17      2.70 o 
   6   9   2       65.97       64.59      5.18 o 
   7   9   2        7.12        5.82      3.20 o 
   8   9   2        9.58       10.44      3.84 o 
   9   9   2        0.75        1.95      2.09 o 
  -8  10   2       20.77       31.30      6.06 o 
  -7  10   2        1.82        0.84      6.26 o 
  -6  10   2       25.39       36.86      6.31 o 
  -5  10   2        6.47        8.46      3.27 o 
  -4  10   2       84.45       91.33      4.54 o 
  -3  10   2        2.21       -3.32      3.32 o 
  -2  10   2       20.34       15.17      7.71 o 
  -1  10   2        7.39        4.91      2.65 o 
   0  10   2        6.96        8.29      5.11 o 
   1  10   2        6.79        5.21      2.14 o 
   2  10   2        2.98       -0.38      2.56 o 
   3  10   2        0.02        3.50      1.94 o 
   4  10   2       23.79       35.02      3.46 o 
   5  10   2        0.02        3.68      2.53 o 
   6  10   2        1.60        3.24      3.39 o 
   7  10   2        6.04        9.65      3.44 o 
  -6  11   2       21.34       17.16      6.25 o 
  -5  11   2       67.97       84.87      7.48 o 
  -4  11   2        9.87        9.79      5.60 o 
  -3  11   2       46.49       55.49      7.86 o 
  -2  11   2       31.58       36.34      4.05 o 
  -1  11   2        6.38        4.23      2.54 o 
   0  11   2       20.23       28.88      5.73 o 
   1  11   2        5.72       12.17      4.91 o 
   2  11   2        4.09       15.94      4.89 o 
   3  11   2        0.67        5.97      5.20 o 
   4  11   2        3.30       24.97      5.38 o 
   5  11   2        0.05       10.73      5.33 o 
  -2  12   2        3.24        5.25      4.27 o 
  -1  12   2        4.48       10.14      5.47 o 
   0  12   2        0.59        2.84      5.20 o 
   1  12   2       16.92       24.10      4.29 o 
   2  12   2        0.30        8.03      4.91 o 
   3  12   2        0.12        3.28      3.55 o 
 -17   1   3        1.06       -5.91      5.91 o 
 -16   1   3        0.04       -2.53      2.53 o 
 -15   1   3       18.77       14.69      2.43 o 
 -14   1   3        1.49        1.29      2.58 o 
 -13   1   3       23.69       20.20      4.74 o 
 -12   1   3      162.34      161.81     11.01 o 
 -11   1   3      378.42      325.00     20.90 o 
 -10   1   3        3.18        8.30      1.19 o 
  -9   1   3      507.40      487.15     16.74 o 
  -8   1   3     1558.15     1536.07     31.48 o 
  -7   1   3     1163.31     1167.94     45.59 o 
  -6   1   3      451.78      448.05     10.79 o 
  -5   1   3      485.07      566.96     13.20 o 
  -4   1   3      210.99      229.12      5.48 o 
  -3   1   3     1190.13     1118.02     33.53 o 
  -2   1   3       10.66       13.17      2.13 o 
  -1   1   3      133.95      127.45     57.62 o 
   0   1   3     2894.15     2768.81     68.79 o 
   1   1   3      126.01      146.41      2.72 o 
   2   1   3       38.09       37.38      2.01 o 
   3   1   3      115.18      103.55      6.14 o 
   4   1   3      119.75      131.29      7.82 o 
   5   1   3       48.89       76.72     13.91 o 
   6   1   3      743.56      713.80     73.34 o 
   7   1   3       89.29      305.10    107.98 o 
   8   1   3       74.88      108.90     32.77 o 
   9   1   3       18.82       20.69      2.01 o 
  10   1   3       82.51       77.88     18.65 o 
  11   1   3      124.48      130.62      9.32 o 
  12   1   3       36.95       35.27      2.87 o 
  13   1   3        0.22       -1.90      4.31 o 
  14   1   3        0.76        3.13      2.68 o 
  15   1   3       23.93       18.75      4.40 o 
  16   1   3        6.87       15.35     19.54 o 
  17   1   3        3.14       -4.64      8.57 o 
 -18   2   3       22.80       22.04      5.51 o 
 -17   2   3       18.66       21.57      4.29 o 
 -16   2   3        7.09        6.88      2.08 o 
 -15   2   3       33.49       24.99      2.46 o 
 -14   2   3        0.40        0.52      1.96 o 
 -13   2   3       15.40       14.59      3.51 o 
 -12   2   3        0.13       -1.76      1.76 o 
 -11   2   3       28.64       36.59      3.59 o 
 -10   2   3        7.37        6.64      0.98 o 
  -9   2   3      414.94      381.51     18.32 o 
  -8   2   3       83.65       81.09      6.49 o 
  -7   2   3     1509.70     1435.30     41.70 o 
  -6   2   3      633.44      649.08     19.42 o 
  -5   2   3        0.00        1.77      1.14 o 
  -4   2   3     1260.02     1191.73     26.40 o 
  -3   2   3     1737.85     1695.07     29.09 o 
  -2   2   3        7.51       12.15      3.67 o 
  -1   2   3       66.11       56.50      1.72 o 
   0   2   3       83.23       86.43      3.53 o 
   1   2   3      166.35      145.12      6.89 o 
   2   2   3       41.69       41.28      5.80 o 
   3   2   3      175.80      198.99     13.28 o 
   4   2   3       45.04       38.98      3.40 o 
   5   2   3       37.69       42.17     16.30 o 
   6   2   3      306.10      371.65     46.50 o 
   7   2   3      159.30      162.18      7.63 o 
   8   2   3        6.61       54.72     10.82 o 
   9   2   3        1.05        0.45      1.09 o 
  10   2   3      116.16      106.42      8.38 o 
  11   2   3        0.06       -1.33      1.33 o 
  12   2   3       43.35       45.62      4.43 o 
  13   2   3        5.85        7.63      3.40 o 
  14   2   3        3.00        8.56      2.36 o 
  15   2   3       20.68       27.50      4.19 o 
  16   2   3       89.23      127.19      7.22 o 
  17   2   3        5.77        0.73      8.99 o 
 -17   3   3        0.59        4.66      4.63 o 
 -16   3   3       30.91       28.92      3.12 o 
 -15   3   3        1.86        2.78      2.66 o 
 -14   3   3       34.13       31.86      2.21 o 
 -13   3   3        0.76        5.81      1.99 o 
 -12   3   3       11.06       60.82      6.17 o 
 -11   3   3        2.12       15.71      3.16 o 
 -10   3   3      221.43      231.01     13.74 o 
  -9   3   3      172.71      146.93      9.14 o 
  -8   3   3       23.52       32.64      5.38 o 
  -7   3   3      397.89      357.33     17.79 o 
  -6   3   3      339.28      361.41     33.19 o 
  -5   3   3       95.21       80.13      2.01 o 
  -4   3   3      247.21      267.32     70.81 o 
  -3   3   3       40.93       65.73     18.33 o 
  -2   3   3      226.37      214.22      6.38 o 
  -1   3   3     2260.92     2472.23     81.75 o 
   0   3   3      332.71      323.30     45.29 o 
   1   3   3      235.88      257.96     10.44 o 
   2   3   3     1999.29     2094.05     62.30 o 
   3   3   3     3718.83     4033.37    160.69 o 
   4   3   3       85.50       72.05      2.51 o 
   5   3   3     1502.98     1593.00     77.71 o 
   6   3   3       53.57       75.90      8.97 o 
   7   3   3      270.13      280.84      9.05 o 
   8   3   3      208.58      206.26     11.73 o 
   9   3   3      375.67      350.80     19.57 o 
  10   3   3      116.37      111.53      5.94 o 
  11   3   3        0.72       54.12     19.00 o 
  12   3   3       22.87       34.09      5.35 o 
  13   3   3        0.70       15.07      5.50 o 
  14   3   3       14.36       21.89      4.41 o 
  15   3   3        2.81       11.17      1.74 o 
  16   3   3        8.10       14.26      6.64 o 
 -17   4   3        0.74       -4.65      6.51 o 
 -16   4   3       11.01       13.28      3.03 o 
 -15   4   3        0.33        3.06      2.16 o 
 -14   4   3       43.80       41.06      3.77 o 
 -13   4   3       18.70       21.34      2.69 o 
 -12   4   3       67.42       58.28      1.75 o 
 -11   4   3      141.82      134.29      2.21 o 
 -10   4   3      166.70      142.55      4.72 o 
  -9   4   3      122.23      119.79      6.01 o 
  -8   4   3        8.25        9.28      3.16 o 
  -7   4   3      141.17      141.22     10.19 o 
  -6   4   3      182.00      185.93      7.33 o 
  -5   4   3        7.18       10.64      1.51 o 
  -4   4   3      207.51      220.05      4.77 o 
  -3   4   3       35.62       24.14     18.87 o 
  -2   4   3      801.59      849.85     18.47 o 
  -1   4   3     3590.27     3763.61     71.92 o 
   0   4   3       43.28       43.03     62.30 o 
   1   4   3     1103.52     1189.02     44.59 o 
   2   4   3     1557.19     1627.51     62.03 o 
   3   4   3        9.43        7.37      4.75 o 
   4   4   3       64.64       74.00      3.70 o 
   5   4   3       29.16       39.00      6.66 o 
   6   4   3      171.84      177.25      5.56 o 
   7   4   3       73.03       63.38      1.88 o 
   8   4   3       32.29       34.72      3.34 o 
   9   4   3        9.56       22.95      3.70 o 
  10   4   3       13.66       23.44      3.91 o 
  11   4   3       36.84       42.96      2.15 o 
  12   4   3       15.47       15.32      2.87 o 
  13   4   3       44.54       49.86      6.68 o 
  14   4   3       26.29       33.86      8.44 o 
  15   4   3        7.63       12.26      4.60 o 
  16   4   3        2.20        3.90      5.05 o 
 -16   5   3        0.00       -6.15      6.15 o 
 -15   5   3        3.16        2.72      2.16 o 
 -14   5   3       70.66       58.56      3.37 o 
 -13   5   3      270.74      239.71      9.47 o 
 -12   5   3       68.89       70.12      2.40 o 
 -11   5   3      164.89      143.13      5.30 o 
 -10   5   3        1.07       -0.95      0.95 o 
  -9   5   3        0.31        0.84      0.72 o 
  -8   5   3       25.63       29.73      2.85 o 
  -7   5   3       36.23       38.13      2.65 o 
  -6   5   3      421.81      390.39     14.50 o 
  -5   5   3       63.11       71.26      8.91 o 
  -4   5   3       96.13       86.22      2.15 o 
  -3   5   3      408.56      387.18     20.51 o 
  -2   5   3      173.87      203.20      5.39 o 
  -1   5   3       86.89       92.53     13.86 o 
   0   5   3      735.59      775.19     21.98 o 
   1   5   3      109.75       97.86      6.41 o 
   2   5   3      732.95      820.54     35.54 o 
   3   5   3        1.46        4.16      4.12 o 
   4   5   3      231.01      236.85     11.28 o 
   5   5   3      243.92      246.46     16.07 o 
   6   5   3       39.91       41.08      1.35 o 
   7   5   3       79.55       72.52      2.77 o 
   8   5   3        9.46        8.08      1.39 o 
   9   5   3        3.52        5.73      1.26 o 
  10   5   3        0.71       22.55      4.76 o 
  11   5   3       61.40       59.83      3.70 o 
  12   5   3      151.35      180.16      9.58 o 
  13   5   3       14.73       22.63      2.63 o 
  14   5   3        5.49       -0.40      2.57 o 
  15   5   3        4.49        3.83      3.55 o 
 -16   6   3       22.11        5.23      2.06 o 
 -15   6   3       99.53       80.11      4.40 o 
 -14   6   3       22.01       18.38      4.33 o 
 -13   6   3        8.68       19.71      3.17 o 
 -12   6   3       44.64       47.65      5.84 o 
 -11   6   3       98.72       84.66      2.63 o 
 -10   6   3      164.96      144.17      4.59 o 
  -9   6   3        7.09        8.22      0.84 o 
  -8   6   3       89.59       98.90      8.77 o 
  -7   6   3       13.88       12.02      1.09 o 
  -6   6   3        3.59        7.64      0.81 o 
  -5   6   3        1.37       -1.61      1.61 o 
  -4   6   3       23.41       18.01      0.83 o 
  -3   6   3      163.80      160.35      6.02 o 
  -2   6   3       62.13       55.93      2.61 o 
  -1   6   3      147.11      141.78      6.58 o 
   0   6   3      157.00      151.65      5.41 o 
   1   6   3       26.72       20.59      1.46 o 
   2   6   3        5.95        0.32      3.76 o 
   3   6   3       11.79       12.22      2.98 o 
   4   6   3       32.36       29.39      2.99 o 
   5   6   3       12.79        6.52      1.15 o 
   6   6   3        5.80        3.82      0.69 o 
   7   6   3      163.11      149.38      4.30 o 
   8   6   3        0.02       -0.91      1.40 o 
   9   6   3       14.94       47.60      6.13 o 
  10   6   3       12.83       22.00      2.78 o 
  11   6   3      102.23       96.89      4.70 o 
  12   6   3      117.33      105.62     11.22 o 
  13   6   3       90.99       79.79      9.71 o 
  14   6   3        1.58       26.99      3.16 o 
  15   6   3       56.08       52.47      5.95 o 
 -15   7   3       12.81        7.52      4.05 o 
 -14   7   3        7.64        4.19      2.27 o 
 -13   7   3        0.09        4.21      1.36 o 
 -12   7   3       37.68       32.80      2.71 o 
 -11   7   3       66.13       57.20      3.35 o 
 -10   7   3       23.17       17.70      2.34 o 
  -9   7   3       15.59       14.09      1.88 o 
  -8   7   3       51.85       46.22      2.63 o 
  -7   7   3        0.00       -1.11      1.11 o 
  -6   7   3       12.09       12.61      1.18 o 
  -5   7   3       23.71       20.70      1.30 o 
  -4   7   3      134.11      123.83      5.26 o 
  -3   7   3      200.20      192.93     11.97 o 
  -2   7   3       60.70       43.85      7.90 o 
  -1   7   3      410.04      342.81     30.54 o 
   0   7   3      583.08      563.37     36.35 o 
   1   7   3       80.56       83.85      6.25 o 
   2   7   3        3.13       -1.74     11.25 o 
   3   7   3       26.09       10.17      7.66 o 
   4   7   3        7.82        3.42      2.05 o 
   5   7   3        4.17        0.76      0.56 o 
   6   7   3        5.19        2.67      1.50 o 
   7   7   3       37.50       35.98      2.15 o 
   8   7   3       16.83       23.24      1.94 o 
   9   7   3        7.54        7.86      2.77 o 
  10   7   3        3.05       17.14      5.23 o 
  11   7   3        5.49       17.75      4.74 o 
  12   7   3       17.69       17.35      3.40 o 
  13   7   3        2.13        2.96      2.30 o 
  14   7   3        0.22        0.10      1.85 o 
 -13   8   3        0.66       -0.76      4.36 o 
 -12   8   3        1.88       -1.81      3.88 o 
 -11   8   3        0.27       -0.07      1.18 o 
 -10   8   3        0.56       -0.46      1.84 o 
  -9   8   3       49.87       39.36      2.58 o 
  -8   8   3       56.26       50.82      2.04 o 
  -7   8   3       42.26       32.18      5.00 o 
  -6   8   3       37.88       34.50      2.97 o 
  -5   8   3       97.22       91.30     11.77 o 
  -4   8   3     1366.49     1466.96     86.90 o 
  -3   8   3      697.47      641.21     57.23 o 
  -2   8   3        6.13       17.19     14.31 o 
  -1   8   3      180.79      229.33      6.79 o 
   0   8   3      274.46      304.55     16.02 o 
   1   8   3      364.40      337.55     21.54 o 
   2   8   3      256.97      243.05     22.32 o 
   3   8   3       60.46       88.04     93.03 o 
   4   8   3       77.81       68.27      4.56 o 
   5   8   3        5.30        1.64      1.44 o 
   6   8   3      137.22      140.53     12.19 o 
   7   8   3       16.23       17.93      2.29 o 
   8   8   3       18.05       22.12      2.28 o 
   9   8   3        0.57        1.09      2.05 o 
  10   8   3        0.48       -0.32      1.72 o 
  11   8   3        0.89       -1.96      3.35 o 
  12   8   3        3.19       -1.00      4.34 o 
 -10   9   3        4.28       -3.68      6.02 o 
  -9   9   3        2.81        9.20      4.04 o 
  -8   9   3        0.02       -1.74      5.02 o 
  -7   9   3        0.18        0.79      2.87 o 
  -6   9   3       12.92       17.10      3.81 o 
  -5   9   3      102.80      122.56      5.00 o 
  -4   9   3        1.00        2.06      2.12 o 
  -3   9   3       46.99       58.49      7.79 o 
  -2   9   3       24.06       26.12      6.44 o 
  -1   9   3        2.14       -0.59      1.67 o 
   0   9   3        5.43       20.03      2.40 o 
   1   9   3      108.64      103.60      4.69 o 
   2   9   3      113.36      109.92      4.24 o 
   3   9   3        1.74       -0.27      2.16 o 
   4   9   3        9.41        5.39      9.85 o 
   5   9   3       86.12       67.71      4.17 o 
   6   9   3       87.98       98.47     10.19 o 
   7   9   3        0.69        4.00      3.52 o 
   8   9   3        5.31        7.61     10.72 o 
   9   9   3        1.14       13.88      4.30 o 
  -8  10   3        1.22        3.14      1.85 o 
  -7  10   3       12.75       16.73      5.74 o 
  -6  10   3       10.24       -0.39      5.78 o 
  -5  10   3        2.71        5.74      5.78 o 
  -4  10   3        4.19        0.29      0.87 o 
  -3  10   3       24.47       20.13      6.01 o 
  -2  10   3       43.37       36.65      2.58 o 
  -1  10   3        0.86       -0.32      4.17 o 
   0  10   3       19.45       16.98      2.27 o 
   1  10   3       45.43       55.17      3.55 o 
   2  10   3        7.09        9.34      2.54 o 
   3  10   3        0.92        4.09      4.36 o 
   4  10   3       23.97       30.59      3.57 o 
   5  10   3        6.50       12.48      3.33 o 
   6  10   3        2.16        3.73      2.11 o 
   7  10   3       71.99       78.48      6.37 o 
   8  10   3        3.67        8.36      4.00 o 
   9  10   3       14.84        9.02      4.97 o 
  10  10   3        0.10        6.50      4.88 o 
  -5  11   3        2.32        1.39      3.01 o 
  -4  11   3       22.77       28.44      5.72 o 
  -3  11   3        0.06       -4.86      7.26 o 
  -2  11   3       12.62        9.40      4.54 o 
  -1  11   3        0.05        0.06      5.98 o 
   0  11   3       18.32       20.48     10.71 o 
   1  11   3        0.08        2.32      3.60 o 
   2  11   3        5.74        3.76      2.97 o 
   3  11   3       14.65       31.97      6.82 o 
   4  11   3        2.89       -0.48      6.57 o 
   5  11   3       10.31       23.52      7.44 o 
  -2  12   3        0.12       -2.39      5.49 o 
  -1  12   3        1.20       -0.26      4.96 o 
   0  12   3        0.38        0.27      6.13 o 
   1  12   3        0.22        9.43      5.60 o 
   2  12   3        1.39        6.40      6.60 o 
 -16   0   4        7.48        9.81      3.44 o 
 -15   0   4       31.88       34.16      3.97 o 
 -14   0   4       26.61       31.19      5.47 o 
 -13   0   4      206.51      200.76      8.87 o 
 -12   0   4      211.91      197.61     14.23 o 
 -11   0   4      585.19      563.40     20.38 o 
 -10   0   4      277.43      279.61     10.25 o 
  -9   0   4       86.28       89.55      4.08 o 
  -8   0   4     1836.21     1848.01     39.91 o 
  -7   0   4     4639.60     5009.70    146.77 o 
  -6   0   4        1.15       12.40      1.24 o 
  -5   0   4       78.68       54.86      1.55 o 
  -4   0   4     1153.03      988.16     19.93 o 
  -3   0   4       38.75       46.89      2.38 o 
  -2   0   4      534.60      520.78     14.43 o 
  -1   0   4     1417.79     1495.80     47.46 o 
   0   0   4     7945.39     7727.11    143.60 o 
   1   0   4        9.83       14.39      1.35 o 
   2   0   4      983.50      986.98     25.12 o 
   3   0   4      335.45      412.95      5.01 o 
   4   0   4     2058.47     2034.30     16.04 o 
   5   0   4       44.31       30.95      2.97 o 
   6   0   4       40.37       54.04      2.34 o 
   7   0   4      373.92      362.61     16.00 o 
   8   0   4      143.89      154.60      8.17 o 
   9   0   4        0.63        8.21      3.29 o 
  10   0   4       66.37       93.74     19.98 o 
  11   0   4       32.01       51.72     16.68 o 
  12   0   4        5.64       22.21     11.04 o 
  13   0   4        1.71        7.37      3.68 o 
  14   0   4        0.69        2.59      4.25 o 
  15   0   4       45.77       46.90      7.14 o 
  16   0   4        6.43       -9.16      9.16 o 
 -17   1   4        9.97        5.48      5.72 o 
 -16   1   4       21.51       17.83      3.09 o 
 -15   1   4       50.77       41.33      2.64 o 
 -14   1   4       72.18       65.20      4.37 o 
 -13   1   4       49.23       44.23      2.93 o 
 -12   1   4      121.74      105.79      3.24 o 
 -11   1   4      906.35      903.03     30.81 o 
 -10   1   4      405.28      415.33     12.39 o 
  -9   1   4      213.00      209.99      3.52 o 
  -8   1   4     1324.97     1391.36     24.47 o 
  -7   1   4       16.57       35.59      3.86 o 
  -6   1   4       16.64        8.99      0.95 o 
  -5   1   4       71.99       80.77      1.30 o 
  -4   1   4        0.10        0.04      0.59 o 
  -3   1   4      905.19      860.49      7.08 o 
  -2   1   4     1094.23     1028.03     10.11 o 
  -1   1   4      105.89       83.06      1.81 o 
   0   1   4      513.13      496.42      6.04 o 
   1   1   4     3039.97     3171.39     36.56 o 
   2   1   4     1031.81     1078.01     17.94 o 
   3   1   4      501.77      530.37     12.47 o 
   4   1   4      745.30      766.94      9.62 o 
   5   1   4      262.38      256.08      5.56 o 
   6   1   4     2550.12     2426.32     60.93 o 
   7   1   4       35.74       36.15      4.40 o 
   8   1   4        5.56       18.95      4.02 o 
   9   1   4       26.93       36.61      4.20 o 
  10   1   4       10.09       25.43      3.97 o 
  11   1   4        4.51       15.27      7.75 o 
  12   1   4       12.71       17.82      6.88 o 
  13   1   4        0.13        6.62      6.74 o 
  14   1   4        0.58        2.41      3.99 o 
  15   1   4        0.00       -1.59      3.92 o 
  16   1   4       90.96       99.61     15.59 o 
 -18   2   4        3.25       -2.35      6.38 o 
 -17   2   4        0.10        4.68      6.15 o 
 -16   2   4        4.46        7.10      3.11 o 
 -15   2   4       61.13       66.42      3.53 o 
 -14   2   4       13.31       11.27      3.33 o 
 -13   2   4       54.85       58.57      4.59 o 
 -12   2   4       92.73      113.49      7.30 o 
 -11   2   4       58.61       62.91      4.54 o 
 -10   2   4      225.01      218.09      6.44 o 
  -9   2   4      329.87      324.00      6.55 o 
  -8   2   4      204.42      192.14      4.46 o 
  -7   2   4      345.06      338.32      9.00 o 
  -6   2   4       78.02       84.15      1.55 o 
  -5   2   4        0.04       -0.19      0.64 o 
  -4   2   4      943.08      939.82     16.46 o 
  -3   2   4      604.87      587.66     14.58 o 
  -2   2   4       73.50       64.04      1.54 o 
  -1   2   4      595.49      623.79     12.76 o 
   0   2   4      105.85      130.43      1.49 o 
   1   2   4      577.79      575.95     11.88 o 
   2   2   4       35.49       31.26      0.89 o 
   3   2   4        6.96       16.65      2.51 o 
   4   2   4        4.84       10.17      3.56 o 
   5   2   4      197.30      176.38      6.31 o 
   6   2   4      227.69      232.19     12.04 o 
   7   2   4      446.16      475.28     15.17 o 
   8   2   4      170.61      178.65      6.63 o 
   9   2   4      154.61      149.33      5.88 o 
  10   2   4       10.91       10.53      1.75 o 
  11   2   4       36.27       35.37      2.43 o 
  12   2   4       19.16       14.73      2.26 o 
  13   2   4        0.00        9.71      7.68 o 
  14   2   4        0.34        4.01      5.14 o 
  15   2   4      118.57      148.52     11.12 o 
  16   2   4       10.73       15.39      8.35 o 
 -18   3   4        0.09       -1.80      6.50 o 
 -17   3   4       12.75        8.54      6.68 o 
 -16   3   4        0.36       -0.62      2.94 o 
 -15   3   4       18.05       22.36      2.97 o 
 -14   3   4       12.29       19.35      3.31 o 
 -13   3   4       33.68       35.19      3.39 o 
 -12   3   4       25.17       23.42      1.62 o 
 -11   3   4      401.26      377.95      9.04 o 
 -10   3   4      140.72      136.77      2.62 o 
  -9   3   4        2.47        0.42      1.89 o 
  -8   3   4       20.65       20.15      2.11 o 
  -7   3   4      153.66      159.91      4.55 o 
  -6   3   4      498.04      484.63     13.56 o 
  -5   3   4      327.22      309.40      6.62 o 
  -4   3   4       18.15       14.44      1.27 o 
  -3   3   4      562.34      582.02     10.14 o 
  -2   3   4      264.34      296.75      3.50 o 
  -1   3   4      634.40      689.82     13.06 o 
   0   3   4      718.11      811.93     19.96 o 
   1   3   4      119.56      168.99      3.91 o 
   2   3   4     1253.05     1352.87     33.51 o 
   3   3   4      189.29      230.78      6.90 o 
   4   3   4      590.51      548.20      5.27 o 
   5   3   4      120.55      109.77      2.65 o 
   6   3   4       24.32       16.83      1.39 o 
   7   3   4      267.37      244.61      5.35 o 
   8   3   4        1.21        0.63      0.82 o 
   9   3   4      311.00      285.38      6.26 o 
  10   3   4       62.33       56.46      1.75 o 
  11   3   4        2.43        1.88      3.44 o 
  12   3   4      137.11      140.22      3.63 o 
  13   3   4       26.11       30.79      2.71 o 
  14   3   4       12.70       26.73      7.63 o 
  15   3   4        2.35        6.52      5.57 o 
  16   3   4        4.12        8.67      8.16 o 
 -17   4   4       10.44       18.52      6.66 o 
 -16   4   4       11.29       33.42      8.16 o 
 -15   4   4       18.04       21.15      3.04 o 
 -14   4   4       42.51       45.94      3.03 o 
 -13   4   4       49.68       38.27      2.55 o 
 -12   4   4        6.00        5.69      1.01 o 
 -11   4   4       58.80       49.78      2.07 o 
 -10   4   4       55.46       49.80      1.73 o 
  -9   4   4       61.86       58.54      1.89 o 
  -8   4   4       10.98       18.80      1.08 o 
  -7   4   4       60.61       66.51      1.30 o 
  -6   4   4      206.71      212.51      5.61 o 
  -5   4   4      108.42      107.38      2.59 o 
  -4   4   4      235.11      234.59      5.72 o 
  -3   4   4      359.35      360.99      6.40 o 
  -2   4   4      170.19      179.50      6.59 o 
  -1   4   4      113.50      111.81      2.84 o 
   0   4   4        7.73       55.70      5.52 o 
   1   4   4     1506.12     1551.40     56.59 o 
   2   4   4       55.71       61.30      1.62 o 
   3   4   4        7.11       10.31      1.74 o 
   4   4   4       62.07       86.46      2.08 o 
   5   4   4      345.31      308.93      5.94 o 
   6   4   4      223.96      204.01      4.20 o 
   7   4   4       18.77       15.24      1.23 o 
   8   4   4      153.31      161.90      2.63 o 
   9   4   4       75.65       63.94      2.44 o 
  10   4   4       24.91       32.88      1.39 o 
  11   4   4        3.42        6.05      1.94 o 
  12   4   4       28.86       33.63      2.66 o 
  13   4   4        0.01        2.15      2.42 o 
  14   4   4        0.58       16.75      2.68 o 
  15   4   4        9.80       26.58     13.59 o 
 -16   5   4        0.01        1.53      8.88 o 
 -15   5   4       18.17       19.39      3.11 o 
 -14   5   4        5.78        7.84      2.37 o 
 -13   5   4       18.88       23.75      2.42 o 
 -12   5   4       45.66       54.02      2.63 o 
 -11   5   4       13.67       12.51      2.28 o 
 -10   5   4       15.11       10.88      1.62 o 
  -9   5   4        5.40        6.61      1.30 o 
  -8   5   4        6.09        6.23      1.18 o 
  -7   5   4       13.04       13.68      0.98 o 
  -6   5   4       14.67        9.11      0.82 o 
  -5   5   4      400.04      396.29     10.07 o 
  -4   5   4        1.18        1.33      0.83 o 
  -3   5   4       12.90       19.41      2.92 o 
  -2   5   4       14.82       22.94      2.17 o 
  -1   5   4       20.25       15.06      1.86 o 
   0   5   4        4.25        6.31      2.08 o 
   1   5   4       72.88       78.07      3.40 o 
   2   5   4       41.78       35.72      1.60 o 
   3   5   4      570.05      557.63     23.58 o 
   4   5   4        7.69        9.23      2.46 o 
   5   5   4       66.44       59.46      1.76 o 
   6   5   4       29.30       20.72      2.09 o 
   7   5   4      543.91      539.86      7.27 o 
   8   5   4       53.17       54.90      2.52 o 
   9   5   4      107.64       98.03      4.70 o 
  10   5   4        5.94        6.98      2.05 o 
  11   5   4       36.18       40.80      2.57 o 
  12   5   4       87.86       89.47      3.73 o 
  13   5   4       30.58       34.49      2.81 o 
  14   5   4        0.31       -0.65      2.91 o 
  15   5   4        0.01       31.78     25.53 o 
 -16   6   4        0.09       -3.42      5.16 o 
 -15   6   4       11.12        6.40      3.48 o 
 -14   6   4        4.20        6.30      2.82 o 
 -13   6   4       18.99       21.35      2.71 o 
 -12   6   4       34.24       27.06      2.56 o 
 -11   6   4       17.58       16.04      2.27 o 
 -10   6   4        1.48        0.07      1.98 o 
  -9   6   4        8.42        6.89      1.30 o 
  -8   6   4      103.43       91.96      2.22 o 
  -7   6   4       34.03       29.87      1.35 o 
  -6   6   4        2.28        1.15      0.97 o 
  -5   6   4       16.19       22.30      2.39 o 
  -4   6   4      121.76      126.96      8.01 o 
  -3   6   4      164.30      162.35      5.92 o 
  -2   6   4      199.40      209.72      7.76 o 
  -1   6   4      553.53      536.40     13.40 o 
   0   6   4       27.41       21.56      1.35 o 
   1   6   4      148.63      152.97      6.48 o 
   2   6   4       13.52       14.76      3.68 o 
   3   6   4      145.73      127.96      9.38 o 
   4   6   4        2.83        4.15      1.97 o 
   5   6   4       36.88       35.15      2.03 o 
   6   6   4       39.98       36.03      1.82 o 
   7   6   4       48.55       49.24      1.54 o 
   8   6   4      131.32      121.73      2.09 o 
   9   6   4        1.15       -0.88      1.55 o 
  10   6   4       23.32       30.45      2.43 o 
  11   6   4       26.36       29.01      3.15 o 
  12   6   4      166.09      184.35     14.74 o 
  13   6   4        0.85        1.06      2.86 o 
  14   6   4       17.31       14.26      3.29 o 
 -15   7   4       21.34       24.10      3.57 o 
 -14   7   4        1.92        0.75      2.92 o 
 -13   7   4        3.63       -1.81      2.45 o 
 -12   7   4       18.40       24.16      2.57 o 
 -11   7   4       22.28       18.68      2.33 o 
 -10   7   4       17.50       18.22      2.15 o 
  -9   7   4        0.66       -0.14      1.35 o 
  -8   7   4      111.21       98.15      3.87 o 
  -7   7   4       10.22        8.11      1.15 o 
  -6   7   4       44.55       49.04      4.79 o 
  -5   7   4        0.31        1.91      1.29 o 
  -4   7   4      953.36      959.35     34.21 o 
  -3   7   4       25.27       22.37      1.16 o 
  -2   7   4       15.17       15.31      1.42 o 
  -1   7   4        0.32        0.55      0.83 o 
   0   7   4      471.26      444.26     15.51 o 
   1   7   4       25.93       26.03      1.84 o 
   2   7   4        1.27        7.42      1.91 o 
   3   7   4       56.63       55.07      2.03 o 
   4   7   4       27.96       23.46      1.80 o 
   5   7   4        7.23        5.58      2.16 o 
   6   7   4       41.70       38.41      2.19 o 
   7   7   4        0.01       -1.51      1.56 o 
   8   7   4       60.40       50.28      2.66 o 
   9   7   4        3.77        2.17      2.09 o 
  10   7   4       72.57       76.45      4.63 o 
  11   7   4        0.27        1.34      2.75 o 
  12   7   4        2.57        0.08      2.68 o 
  13   7   4        8.00       10.25      3.39 o 
 -13   8   4        0.05       -1.55      4.17 o 
 -12   8   4        0.12        2.47      3.58 o 
 -11   8   4        5.93        7.25      3.06 o 
 -10   8   4       27.54       33.51      2.48 o 
  -9   8   4       16.04       12.88      2.39 o 
  -8   8   4       86.53       75.68      5.94 o 
  -7   8   4      138.69      138.71      8.37 o 
  -6   8   4        2.10        5.31      1.06 o 
  -5   8   4      155.68      138.20     16.86 o 
  -4   8   4      208.41      177.49     20.94 o 
  -3   8   4       36.06       47.84      4.03 o 
  -2   8   4      116.55       95.83      5.81 o 
  -1   8   4       24.66       28.41      2.10 o 
   0   8   4       52.70       57.94      5.67 o 
   1   8   4       33.02       27.78      1.85 o 
   2   8   4       44.68       33.37      2.96 o 
   3   8   4      136.16      120.82      6.54 o 
   4   8   4       20.09       21.61      2.07 o 
   5   8   4       16.17       15.03      2.93 o 
   6   8   4        5.56        4.96      2.87 o 
   7   8   4       10.17        5.32      2.06 o 
   8   8   4        9.63        6.92      2.44 o 
   9   8   4        0.25        1.00      2.52 o 
  10   8   4        8.62       10.02      2.81 o 
  11   8   4        9.09        6.39      3.45 o 
 -10   9   4        6.81        9.83      6.29 o 
  -9   9   4       24.76       34.71      6.30 o 
  -8   9   4      223.47      239.03      9.74 o 
  -7   9   4        5.47        9.69      3.51 o 
  -6   9   4        9.33        8.79      3.28 o 
  -5   9   4       17.75       26.57      2.58 o 
  -4   9   4        0.51        1.21      2.25 o 
  -3   9   4       10.27        6.37      2.70 o 
  -2   9   4        3.71        2.96      1.53 o 
  -1   9   4       28.25       34.35      3.19 o 
   0   9   4       12.94       15.47      1.98 o 
   1   9   4        7.93        7.63      2.20 o 
   2   9   4        2.31       -1.96      1.96 o 
   3   9   4      161.18      158.61      4.19 o 
   4   9   4       11.95       17.27      2.85 o 
   5   9   4       53.87       45.89      3.35 o 
   6   9   4        7.17       11.67      2.98 o 
   7   9   4       37.95       39.20      3.12 o 
   8   9   4        7.68       10.94      2.83 o 
   9   9   4        7.48        5.64      5.44 o 
  -8  10   4        5.32        8.95      5.68 o 
  -7  10   4       21.77       29.77      5.95 o 
  -6  10   4        0.25        5.17      3.65 o 
  -5  10   4       16.96       23.37      3.96 o 
  -4  10   4       12.24       14.47      3.75 o 
  -3  10   4        2.05        3.94      3.40 o 
  -2  10   4        4.22        3.82      2.45 o 
  -1  10   4        0.09        2.87      1.86 o 
   0  10   4        0.46        2.24      1.96 o 
   1  10   4       14.01       19.83      3.56 o 
   2  10   4        0.05       -2.20      3.66 o 
   3  10   4        7.02        6.93      2.58 o 
   4  10   4       20.09       23.05      2.45 o 
   5  10   4       47.94       51.99      3.52 o 
   6  10   4        5.83        9.16      2.82 o 
   7  10   4       10.40       17.89      3.94 o 
   8  10   4       32.28       36.47      6.08 o 
   9  10   4        3.63        7.53      4.96 o 
  -6  11   4        3.27        7.69      5.95 o 
  -4  11   4        1.02       13.25      3.71 o 
  -3  11   4        7.31       12.25      4.88 o 
  -2  11   4        2.70        0.03      3.74 o 
  -1  11   4        3.71       -6.30      6.30 o 
   0  11   4        1.06       -3.65      3.65 o 
   1  11   4        1.52       -2.23      2.95 o 
   2  11   4       47.88       54.89      5.71 o 
   3  11   4       10.67       16.11      6.30 o 
   4  11   4        0.44       -6.93      6.93 o 
  -3  12   4        3.65        9.35      5.81 o 
  -2  12   4        1.72        0.28      4.87 o 
  -1  12   4        8.53       10.72      4.21 o 
   0  12   4       10.14        9.48      4.17 o 
   1  12   4        2.14        4.33      6.57 o 
  -7   1   5        1.60       -5.16      5.16 o 
  -6   1   5       15.65       23.10      4.32 o 
  -5   1   5      508.50      383.68    112.01 o 
  -4   1   5      121.28      159.85      4.18 o 
  -3   1   5        5.98       24.02      3.67 o 
  -1   1   5       91.10       99.10      3.21 o 
   0   1   5       39.50       26.88      6.35 o 
   1   1   5       68.22       76.83      6.07 o 
   4   1   5       53.72       85.59      3.52 o 
   5   1   5      717.92      658.07     13.17 o 
  -6   2   5      484.79      511.02      7.75 o 
  -5   2   5        1.31        8.13      0.91 o 
  -4   2   5      113.63      102.07     14.31 o 
  -3   2   5      743.22      698.51     35.02 o 
  -2   2   5      765.73      685.86     19.38 o 
  -1   2   5      176.26      223.83      4.35 o 
   0   2   5       29.83      128.21     89.45 o 
   1   2   5       35.96       88.08     52.20 o 
   2   2   5      170.07      137.04     14.01 o 
   5   2   5       23.88       25.08      1.35 o 
  -7   3   5        0.01        5.98      1.99 o 
  -5   3   5       50.63       36.08      2.73 o 
  -2   3   5      273.19      536.54     74.73 o 
  -1   3   5      221.46      255.03      4.48 o 
   0   3   5     1693.42     1516.18    140.34 o 
   1   3   5      818.17      856.74     28.50 o 
   2   3   5        4.04      313.04     81.62 o 
   4   3   5     1078.74      948.21      4.79 o 
   7   3   5      191.10      176.60      5.43 o 
  -3   4   5       62.90       72.24      4.99 o 
  -2   4   5     1820.89     1722.20    293.31 o 
  -1   4   5       34.79       32.55      1.91 o 
   0   4   5      246.49      534.92     86.81 o 
   1   4   5       71.56       63.45      5.19 o 
   2   4   5      480.85      486.06     36.71 o 
  -3   5   5      616.78      593.42      5.91 o 
  -2   5   5        9.93        3.92      2.03 o 
  -1   5   5       91.30       87.03      2.57 o 
   0   5   5        0.30        2.61      0.63 o 
   1   5   5      462.01      542.72     23.29 o 
   2   5   5       13.79       40.17      4.45 o 
   3   5   5        1.49        2.24      0.67 o 
   4   5   5      339.62      212.94      3.35 o 
  -4   6   5       36.38       27.88      2.63 o 
  -2   6   5       91.49       69.05      2.33 o 
  -1   6   5      247.53      234.70      3.80 o 
   0   6   5        9.88       22.56      6.44 o 
   1   6   5      120.84      106.38     10.17 o 
   2   6   5       71.94       71.69      1.85 o 
   5   6   5       31.69       30.11      1.02 o 
   6   6   5      175.27      124.37      2.53 o 
  -2   7   5       38.45       30.13      1.77 o 
  -1   7   5        1.81        0.83      1.11 o 
   0   7   5      145.53       92.38      3.68 o 
   1   7   5        0.66       -1.74      1.74 o 
   2   7   5        0.01        9.75      1.11 o 
  -3   8   5      171.30      154.79      3.97 o 
  -2   8   5      256.94      201.94      3.66 o 
   0   8   5        0.05       57.63     16.30 o 
   1   8   5      158.52      184.92      4.38 o 
 -16   0   6       49.39       26.95      6.52 o 
 -15   0   6        0.91       15.32      5.85 o 
 -14   0   6       50.95       77.51      6.60 o 
 -13   0   6       11.39       13.10      4.95 o 
 -11   0   6      338.17      398.44     32.48 o 
 -10   0   6       13.10       19.17      3.55 o 
  -9   0   6       70.42      349.54     61.43 o 
  -8   0   6      373.47      345.19     10.17 o 
  -7   0   6       97.17       99.94      2.48 o 
  -6   0   6      528.72      637.79      9.92 o 
  -5   0   6        8.45       10.41      2.74 o 
  -4   0   6     1040.99     1005.41      9.36 o 
  -3   0   6     1439.29     1459.79     36.29 o 
  -2   0   6     1772.34     2010.83     40.87 o 
  -1   0   6     5358.73     5547.61     90.65 o 
   0   0   6     1457.37     1467.92     45.07 o 
   1   0   6     3626.58     3739.20     38.77 o 
   2   0   6       14.81       24.31      2.05 o 
   4   0   6       49.92       52.96      2.23 o 
   5   0   6      341.65      343.29     10.33 o 
   6   0   6      105.56       87.46      3.38 o 
   7   0   6        0.34       22.66      2.76 o 
   8   0   6       13.09        4.73      2.79 o 
   9   0   6       32.04       52.20      4.00 o 
  10   0   6       96.25      249.62     45.01 o 
  11   0   6       15.15       35.96     21.66 o 
  12   0   6      108.35      138.77     14.39 o 
  13   0   6       38.83       56.45     15.81 o 
  14   0   6       10.75       21.33      4.98 o 
 -16   1   6       33.49       26.99      4.32 o 
 -15   1   6       95.82       83.36      4.88 o 
 -14   1   6      127.98      119.27      5.14 o 
 -13   1   6        4.66       10.79      3.53 o 
 -12   1   6      130.91      128.03      9.63 o 
 -11   1   6       71.29       68.13      7.04 o 
 -10   1   6        0.08       -1.74      3.18 o 
  -9   1   6        2.43        2.43      2.25 o 
  -8   1   6       37.38       39.34      1.67 o 
  -7   1   6       94.83       94.77      2.53 o 
  -6   1   6      186.71      190.67      2.52 o 
  -5   1   6        1.14        1.69      1.18 o 
  -4   1   6       54.16       81.05      3.94 o 
  -3   1   6      597.83      697.17     12.67 o 
  -2   1   6      164.05      179.39      2.63 o 
  -1   1   6     2499.49     2506.11     10.47 o 
   0   1   6       14.42       10.92      1.46 o 
   1   1   6      321.25      419.80      5.34 o 
   2   1   6     1784.35     1869.90     12.17 o 
   3   1   6      236.63      243.37      4.38 o 
   4   1   6       37.48       35.49      1.32 o 
   5   1   6       63.12       49.86      1.77 o 
   6   1   6        9.73        9.33      0.98 o 
   7   1   6        5.94        0.69      2.08 o 
   8   1   6        8.54        4.56      1.92 o 
   9   1   6        3.71       12.01      9.18 o 
  10   1   6        1.89       15.87      6.89 o 
  11   1   6        1.64        8.75      4.15 o 
  12   1   6      111.95      110.11      9.71 o 
  13   1   6       74.56       98.49     10.94 o 
  14   1   6        0.97        3.33      4.32 o 
  15   1   6      104.11      143.70     11.01 o 
 -16   2   6       50.72       46.16      6.52 o 
 -15   2   6       16.59       15.09      3.92 o 
 -14   2   6       28.10       34.46      5.12 o 
 -13   2   6       14.64       14.95      3.38 o 
 -12   2   6       23.10       23.68      3.46 o 
 -11   2   6       90.54       88.69      3.51 o 
 -10   2   6        0.26        1.13      1.61 o 
  -9   2   6       17.62       24.93      2.15 o 
  -8   2   6       36.92       38.02      1.25 o 
  -7   2   6      135.84      152.68      2.79 o 
  -6   2   6      271.47      276.67      3.91 o 
  -5   2   6       59.15       73.12      2.47 o 
  -4   2   6      115.19      122.31      2.35 o 
  -3   2   6      900.80      896.33     13.80 o 
  -2   2   6      393.20      414.61      3.91 o 
  -1   2   6      507.18      568.05      4.58 o 
   0   2   6       15.60       32.70      0.95 o 
   1   2   6        5.67        6.40      0.63 o 
   2   2   6        0.00        0.15      0.90 o 
   3   2   6      915.31      951.01     22.17 o 
   4   2   6       40.35       43.76      1.35 o 
   5   2   6      150.51      177.12      3.70 o 
   6   2   6       76.12       61.91      3.80 o 
   7   2   6       59.78       46.42      3.94 o 
   8   2   6      276.47      249.59      9.06 o 
   9   2   6      166.17      184.64      8.88 o 
  10   2   6        4.75        6.18      1.97 o 
  11   2   6      225.59      217.97      7.75 o 
  12   2   6      157.87      163.57     12.01 o 
  13   2   6       19.87       20.33      2.32 o 
  14   2   6        2.46       21.59     16.22 o 
  15   2   6       66.06      112.60     10.71 o 
 -16   3   6        5.08        7.02      5.17 o 
 -15   3   6       14.78       18.93      3.82 o 
 -14   3   6       10.15        3.60      3.40 o 
 -13   3   6       61.54       50.46      4.05 o 
 -12   3   6       29.35       40.16      3.52 o 
 -11   3   6       19.21       23.66      3.06 o 
 -10   3   6        4.89        7.69      1.35 o 
  -9   3   6      157.44      162.40      6.63 o 
  -8   3   6       27.18       29.71      1.28 o 
  -7   3   6      143.25      135.30      2.57 o 
  -6   3   6      148.13      167.31      2.71 o 
  -5   3   6      401.65      386.29      7.31 o 
  -4   3   6       12.52       18.80      0.82 o 
  -3   3   6      265.60      309.82      6.23 o 
  -2   3   6      669.50      785.96     19.99 o 
  -1   3   6       43.26       50.53      2.84 o 
   0   3   6      356.15      433.52      7.72 o 
   1   3   6      286.40      279.21      6.17 o 
   2   3   6       70.92       74.13      4.63 o 
   3   3   6       56.40       83.01      3.81 o 
   4   3   6      211.56      220.30      9.13 o 
   5   3   6       18.60       18.90      1.70 o 
   6   3   6        1.10        2.82      1.57 o 
   7   3   6       42.58       48.11      2.18 o 
   8   3   6      294.82      291.93      5.80 o 
   9   3   6       35.82       42.60      2.07 o 
  10   3   6       92.91      101.36      2.75 o 
  11   3   6       15.78       15.38      1.87 o 
  12   3   6        3.05        3.53      3.67 o 
  13   3   6       45.26       46.50      3.00 o 
  14   3   6        0.86       -3.91      5.47 o 
  15   3   6       13.82       65.68      9.63 o 
 -16   4   6       16.39       13.36      5.08 o 
 -15   4   6        1.17        0.89      3.50 o 
 -14   4   6       15.41       14.57      3.49 o 
 -13   4   6       61.84       61.98      3.97 o 
 -12   4   6       19.18       19.22      3.24 o 
 -11   4   6        2.12        0.82      1.50 o 
 -10   4   6        0.45        2.44      1.53 o 
  -9   4   6        6.70        4.73      1.42 o 
  -8   4   6       37.26       37.52      1.82 o 
  -7   4   6      130.57      115.13      3.15 o 
  -6   4   6       77.99       84.07      2.14 o 
  -5   4   6      155.35      154.88      4.58 o 
  -4   4   6       29.50       42.99      1.21 o 
  -3   4   6      259.44      254.91      3.33 o 
  -2   4   6       88.72       96.94      2.95 o 
  -1   4   6        1.52        0.73      0.75 o 
   0   4   6      185.72      173.69      6.86 o 
   1   4   6      161.58      179.33      4.54 o 
   2   4   6        4.35        7.94      1.26 o 
   3   4   6       50.62       40.80      1.67 o 
   4   4   6      310.73      322.44     10.29 o 
   5   4   6      128.05      129.31      4.21 o 
   6   4   6      344.07      322.25     11.92 o 
   7   4   6      134.69      128.99      4.81 o 
   8   4   6      110.03      108.05      2.71 o 
   9   4   6       14.38       13.00      1.54 o 
  10   4   6       31.52       32.76      1.73 o 
  11   4   6        1.57        2.42      3.88 o 
  12   4   6        1.88        4.88      3.41 o 
  13   4   6        0.07       -2.41      2.49 o 
 -15   5   6        1.88       -1.47      3.47 o 
 -14   5   6        1.60       -0.35      3.07 o 
 -13   5   6        5.77        3.63      3.00 o 
 -12   5   6        0.22        1.04      2.35 o 
 -11   5   6        0.02        1.95      2.30 o 
 -10   5   6       23.58       26.99      2.05 o 
  -9   5   6        0.26        1.77      1.01 o 
  -8   5   6       35.00       32.37      2.44 o 
  -7   5   6        5.96        4.72      1.20 o 
  -6   5   6      171.43      177.28      4.12 o 
  -5   5   6      445.05      408.62     11.69 o 
  -4   5   6        4.72        6.29      1.04 o 
  -3   5   6        2.26        2.69      0.76 o 
  -2   5   6      158.37      168.27      3.60 o 
  -1   5   6      229.63      239.40      8.33 o 
   0   5   6      502.72      512.75     18.94 o 
   1   5   6       29.91       22.37      1.37 o 
   2   5   6       51.78       45.23      1.44 o 
   3   5   6       38.51       46.87      1.41 o 
   4   5   6     1078.78     1035.63     38.71 o 
   5   5   6      245.55      240.04      8.72 o 
   6   5   6        0.57        1.50      1.40 o 
   7   5   6       53.33       52.37      2.79 o 
   8   5   6      271.88      253.13     11.59 o 
   9   5   6       48.97       46.91      2.63 o 
  10   5   6        5.13        6.55      2.67 o 
  11   5   6       14.01       16.72      3.22 o 
  12   5   6       15.28       20.09      3.10 o 
  13   5   6        0.53        0.07      2.92 o 
  14   5   6       16.45       16.37      4.79 o 
 -15   6   6        3.23        3.39      4.51 o 
 -14   6   6        0.03       -1.25      3.21 o 
 -13   6   6        0.00        0.19      2.54 o 
 -12   6   6        1.79        1.98      1.79 o 
 -11   6   6        0.70        0.88      1.83 o 
 -10   6   6       12.85       11.19      1.77 o 
  -9   6   6        0.34        4.37      1.45 o 
  -8   6   6        5.30        5.28      1.45 o 
  -7   6   6        3.49        2.08      1.51 o 
  -6   6   6       43.71       68.08      1.97 o 
  -5   6   6      161.70      143.26      3.59 o 
  -4   6   6        7.04        4.86      1.13 o 
  -3   6   6        0.07        7.10      0.87 o 
  -2   6   6       86.16       84.02      2.35 o 
  -1   6   6      159.05      153.25      4.66 o 
   0   6   6      102.43       98.33      4.30 o 
   1   6   6        0.12       -0.68      1.06 o 
   2   6   6       17.80       24.28      1.42 o 
   3   6   6        0.49        1.60      0.98 o 
   4   6   6      543.17      516.27     16.82 o 
   5   6   6        5.06        3.93      1.63 o 
   6   6   6        6.27        6.48      2.45 o 
   7   6   6       37.43       35.58      3.11 o 
   8   6   6       85.82       93.85      6.73 o 
   9   6   6       69.85       71.83      6.43 o 
  10   6   6       36.91       32.70      2.61 o 
  11   6   6        9.81        9.31      2.86 o 
  12   6   6        0.66        1.05      3.98 o 
  13   6   6        4.01        1.46      3.08 o 
 -14   7   6        3.30        8.59      3.06 o 
 -13   7   6        1.88       -0.67      2.77 o 
 -12   7   6       31.74       32.91      2.85 o 
 -11   7   6        4.83        2.26      1.97 o 
 -10   7   6        0.01       -0.62      1.57 o 
  -9   7   6        0.03       -0.54      1.59 o 
  -8   7   6      102.06      106.81      3.02 o 
  -7   7   6      142.35      135.76      4.61 o 
  -6   7   6        0.41        0.47      2.59 o 
  -5   7   6        4.26        5.40      1.32 o 
  -4   7   6        3.28        4.19      1.61 o 
  -3   7   6      474.55      454.65     12.08 o 
  -2   7   6      207.31      190.72      5.49 o 
  -1   7   6        7.28        2.32      0.88 o 
   0   7   6       57.08       54.47      1.92 o 
   1   7   6      140.80      143.47      4.14 o 
   2   7   6      311.21      302.62      7.35 o 
   3   7   6      101.15       97.39      3.42 o 
   4   7   6       50.30       49.91      4.45 o 
   5   7   6       21.95       14.48      1.61 o 
   6   7   6       11.29        8.79      3.75 o 
   7   7   6       23.24       20.77      3.23 o 
   8   7   6       16.32       24.00      3.01 o 
   9   7   6       10.31        8.17      3.44 o 
  10   7   6        5.95        6.39      2.36 o 
  11   7   6        0.01        1.97      3.69 o 
  12   7   6        1.07        0.61      2.95 o 
 -12   8   6       39.16       36.84      4.77 o 
 -11   8   6       47.47       39.78      3.72 o 
 -10   8   6        0.02        3.55      2.84 o 
  -9   8   6       29.24       23.26      3.04 o 
  -8   8   6      130.40      120.62     10.06 o 
  -7   8   6        1.89        1.64      2.58 o 
  -6   8   6        9.52        8.60      1.57 o 
  -5   8   6       20.19       16.93      2.13 o 
  -4   8   6        1.16        2.99      1.63 o 
  -3   8   6       31.08       27.19      1.28 o 
  -2   8   6        9.09        8.96      0.82 o 
  -1   8   6        0.27       -0.86      0.86 o 
   0   8   6      141.28      127.50      3.34 o 
   1   8   6        3.91        2.51      0.90 o 
   2   8   6        2.55        0.94      1.27 o 
   3   8   6        0.45        0.04      1.61 o 
   4   8   6        4.51        3.51      2.74 o 
   5   8   6       20.31       18.48      3.31 o 
   6   8   6        9.46       15.89      3.13 o 
   7   8   6        1.56       -0.20      3.13 o 
   8   8   6       16.41       14.51      3.08 o 
   9   8   6       13.46       15.22      3.35 o 
  10   8   6        0.43        2.56      5.66 o 
  -9   9   6        2.36       -5.53      5.53 o 
  -8   9   6        0.87       -3.05      5.28 o 
  -7   9   6        5.59        7.88      5.16 o 
  -6   9   6        1.83        1.02      5.61 o 
  -5   9   6       55.85       68.70      4.02 o 
  -4   9   6        1.48        2.36      2.51 o 
  -3   9   6        1.18        6.91      2.21 o 
  -2   9   6        0.02        0.69      1.94 o 
  -1   9   6       37.04       33.74      2.37 o 
   0   9   6       10.20       12.97      2.18 o 
   1   9   6       81.73       96.20      2.68 o 
   2   9   6        7.45        7.62      1.86 o 
   3   9   6       36.03       47.88      2.91 o 
   4   9   6       18.60       12.26      3.05 o 
   5   9   6        6.27        1.81      4.58 o 
   6   9   6        2.37        0.80      3.18 o 
   7   9   6        0.07       -2.71      3.67 o 
   8   9   6       27.78       30.72      4.58 o 
  -7  10   6        3.04        4.34      3.56 o 
  -6  10   6        7.43        2.77      3.83 o 
  -5  10   6        1.47        1.23      3.77 o 
  -4  10   6       18.15       26.87      3.82 o 
  -3  10   6        4.83        7.84      4.65 o 
  -2  10   6       33.31       45.17      2.64 o 
  -1  10   6        8.88        9.87      2.21 o 
   0  10   6        0.48        4.28      2.31 o 
   1  10   6        4.83        6.86      2.19 o 
   2  10   6       48.23       64.29      3.09 o 
   3  10   6        1.59        0.11      3.79 o 
   4  10   6        9.40        5.50      2.97 o 
   5  10   6       18.04       14.31      3.24 o 
   6  10   6       14.15       12.98      5.25 o 
   7  10   6        3.49        2.80      5.32 o 
  -5  11   6        7.59       10.42      4.27 o 
  -4  11   6        0.44        5.41      4.13 o 
  -3  11   6       10.12       18.58      4.25 o 
  -2  11   6       33.56       48.00      4.46 o 
  -1  11   6       18.51       29.87      4.41 o 
   0  11   6        1.19        9.57      3.92 o 
   1  11   6        1.10       -4.99      6.75 o 
   2  11   6        0.01        2.96      5.96 o 
   3  11   6       15.23       23.62      6.53 o 
   4  11   6        7.81        9.93      5.05 o 
 -16   1   7       35.27       31.66      4.63 o 
 -15   1   7       21.88       24.08      4.27 o 
 -14   1   7        7.43       30.05      7.73 o 
 -13   1   7       20.01       30.87      3.84 o 
 -12   1   7       32.91       38.39      3.10 o 
 -11   1   7        2.95        3.49      3.29 o 
 -10   1   7        0.82        1.80      2.44 o 
  -9   1   7        9.95        6.45      1.44 o 
  -8   1   7      141.21      144.86      2.43 o 
  -7   1   7        3.18        4.18      0.83 o 
  -6   1   7       20.37       25.84      1.06 o 
  -5   1   7      437.51      448.79      4.02 o 
  -4   1   7      196.75      215.09      2.54 o 
  -3   1   7      206.78      219.91      3.67 o 
  -2   1   7       51.27       67.66      1.74 o 
  -1   1   7      750.20      831.88      8.86 o 
   0   1   7       19.62       24.07      1.52 o 
   1   1   7      768.82      835.35      8.48 o 
   2   1   7       21.87       27.23      1.47 o 
   3   1   7      274.79      266.53      4.71 o 
   4   1   7        5.10        4.90      0.71 o 
   5   1   7      110.74      108.50      3.38 o 
   6   1   7        0.01        0.06      1.01 o 
   7   1   7        0.57       -0.34      1.18 o 
   8   1   7        1.39       -2.02      2.02 o 
   9   1   7      291.46      315.20     18.82 o 
  10   1   7        3.63       13.61      4.72 o 
  11   1   7      275.63      259.42     17.58 o 
  12   1   7        9.94       14.14      5.46 o 
  13   1   7        7.09       12.84      6.08 o 
  14   1   7        7.52       13.51      5.71 o 
 -16   2   7        0.13        2.86      5.09 o 
 -15   2   7        6.47        2.85      3.86 o 
 -14   2   7        5.33       -2.65      3.66 o 
 -13   2   7        0.08       -3.45      3.47 o 
 -12   2   7        4.36       11.18      6.83 o 
 -11   2   7       91.94      118.21      5.05 o 
 -10   2   7        0.74        5.27      2.46 o 
  -9   2   7       33.45       36.23      2.22 o 
  -8   2   7       13.31       13.60      0.85 o 
  -7   2   7       40.64       38.60      0.95 o 
  -6   2   7       18.82       31.38      0.96 o 
  -5   2   7        0.97        0.82      1.18 o 
  -4   2   7        0.72        2.83      0.88 o 
  -3   2   7       43.75       46.74      1.84 o 
  -2   2   7        0.50        2.16      0.95 o 
  -1   2   7      488.63      502.26      4.34 o 
   0   2   7      198.82      195.93      2.55 o 
   1   2   7        3.09        6.79      0.73 o 
   2   2   7      156.16      151.22      4.85 o 
   3   2   7      755.27      726.54     14.87 o 
   4   2   7      327.51      332.08      9.46 o 
   5   2   7      297.17      297.40      6.11 o 
   6   2   7        1.48        2.86      1.16 o 
   7   2   7      390.59      372.62     12.48 o 
   8   2   7      691.25      643.44     23.14 o 
   9   2   7      266.26      280.07     11.86 o 
  10   2   7        7.85        6.28      3.66 o 
  11   2   7       29.59       27.16      2.08 o 
  12   2   7        4.66        4.81      1.71 o 
  13   2   7       31.37       29.09      5.26 o 
 -16   3   7        0.23       -4.63      5.80 o 
 -15   3   7        1.96        1.38      3.86 o 
 -14   3   7        0.03       -0.56      3.47 o 
 -13   3   7       36.53       41.26      4.04 o 
 -12   3   7        0.71       -3.07      3.07 o 
 -11   3   7       15.29       21.35      2.69 o 
 -10   3   7       15.08       15.73      2.98 o 
  -9   3   7       40.80       45.04      2.52 o 
  -8   3   7       64.21       65.98      2.50 o 
  -7   3   7       38.62       44.25      1.37 o 
  -6   3   7      112.19      117.10      1.82 o 
  -5   3   7       93.70      106.24      1.76 o 
  -4   3   7        6.16       11.45      1.04 o 
  -3   3   7      402.09      423.76      7.46 o 
  -2   3   7       13.20       21.87      1.18 o 
  -1   3   7       94.38       77.66      1.41 o 
   0   3   7       10.67       11.89      0.83 o 
   1   3   7      340.73      357.86      8.50 o 
   2   3   7      312.84      318.53     10.38 o 
   3   3   7      299.11      285.78     11.86 o 
   4   3   7      297.56      290.18     10.62 o 
   5   3   7       17.72       18.37      2.22 o 
   6   3   7       10.72       17.40      3.18 o 
   7   3   7      354.39      346.70      8.13 o 
   8   3   7       93.06      101.16      4.82 o 
   9   3   7       23.34       19.72      2.01 o 
  10   3   7       10.71       10.99      1.56 o 
  11   3   7       21.50       18.56      1.91 o 
  12   3   7        9.21       10.74      2.18 o 
  13   3   7        2.74        4.20      5.51 o 
 -16   4   7        1.36       -0.17      5.49 o 
 -15   4   7        2.56       -0.75      1.99 o 
 -14   4   7       22.42       23.99      3.79 o 
 -13   4   7       19.36       14.50      3.49 o 
 -12   4   7       74.05       62.87      3.91 o 
 -11   4   7        2.75        5.55      3.04 o 
 -10   4   7      206.22      198.58      5.40 o 
  -9   4   7       43.56       44.26      4.19 o 
  -8   4   7      162.26      172.67      5.43 o 
  -7   4   7       78.15       75.84      2.60 o 
  -6   4   7      168.36      155.72      3.75 o 
  -5   4   7      128.90      115.13      2.57 o 
  -4   4   7       44.32       48.55      1.24 o 
  -3   4   7       51.37       57.68      1.24 o 
  -2   4   7        0.75        0.85      0.78 o 
  -1   4   7      120.11      120.92      1.90 o 
   0   4   7       16.31       23.64      1.43 o 
   1   4   7       78.90       72.42      2.56 o 
   2   4   7       35.96       36.00      1.85 o 
   3   4   7       87.61       91.88      2.85 o 
   4   4   7      141.62      129.68      2.87 o 
   5   4   7      332.92      339.15     10.40 o 
   6   4   7       62.00       64.44      2.71 o 
   7   4   7       26.37       24.92      2.21 o 
   8   4   7       20.08       21.77      1.58 o 
   9   4   7       13.40       12.75      1.55 o 
  10   4   7        3.59        0.69      1.79 o 
  11   4   7        0.15        0.53      3.13 o 
  12   4   7        0.68        1.12      2.15 o 
 -15   5   7        8.61        8.38      3.66 o 
 -14   5   7        1.49       -1.45      3.29 o 
 -13   5   7        0.28       -1.82      3.07 o 
 -12   5   7        7.18        4.79      3.08 o 
 -11   5   7        2.87       -2.81      2.81 o 
 -10   5   7       44.21       53.72      2.51 o 
  -9   5   7        2.35        8.27      3.21 o 
  -8   5   7        5.17       20.20      6.11 o 
  -7   5   7        0.00       28.41      5.75 o 
  -6   5   7      369.41      358.98     10.50 o 
  -5   5   7        9.21       10.56      1.16 o 
  -4   5   7       11.04       18.74      1.92 o 
  -3   5   7       82.80       87.06      2.76 o 
  -2   5   7      153.86      167.10      3.19 o 
  -1   5   7       57.52       61.01      1.87 o 
   0   5   7      484.06      417.12     15.08 o 
   1   5   7      499.36      465.75     23.59 o 
   2   5   7       19.71       23.33      1.45 o 
   3   5   7      167.63      152.49      7.95 o 
   4   5   7     1119.53     1165.09     39.63 o 
   5   5   7      506.52      541.31     22.81 o 
   6   5   7      351.91      370.42     12.54 o 
   7   5   7       41.13       41.74      2.27 o 
   8   5   7       14.87        9.44      2.20 o 
   9   5   7        3.77        1.43      2.73 o 
  10   5   7        0.26       -2.34      2.34 o 
  11   5   7        1.29       -0.13      3.29 o 
  12   5   7       28.24       31.28      2.94 o 
  13   5   7        3.20        1.99      4.26 o 
 -15   6   7        0.15       -1.10      5.01 o 
 -14   6   7        1.26       -2.16      3.45 o 
 -13   6   7        0.37       -1.95      3.16 o 
 -12   6   7        0.41       -0.53      2.58 o 
 -11   6   7        1.04       11.17      2.72 o 
 -10   6   7       32.39       32.24      2.67 o 
  -9   6   7        9.02       11.68      1.57 o 
  -8   6   7       40.52       56.64      4.15 o 
  -7   6   7       82.36       91.39      2.60 o 
  -6   6   7       17.29       18.20      1.70 o 
  -5   6   7        8.17        7.11      1.33 o 
  -4   6   7      279.47      274.59      8.99 o 
  -3   6   7       63.09       67.14      1.38 o 
  -2   6   7       11.99       10.36      0.96 o 
  -1   6   7       67.93       60.73      2.09 o 
   0   6   7      448.93      399.63     13.44 o 
   1   6   7       12.62       10.71      1.06 o 
   2   6   7       16.02       11.12      0.94 o 
   3   6   7       85.17       94.27      5.42 o 
   4   6   7      200.28      187.69     11.83 o 
   5   6   7      673.30      650.99     31.70 o 
   6   6   7       48.92       49.23      4.93 o 
   7   6   7       41.12       37.33      8.04 o 
   8   6   7      121.58      134.35      8.99 o 
   9   6   7        0.70       -2.42      2.42 o 
  10   6   7        3.69        5.53      2.73 o 
  11   6   7        9.23       10.10      3.33 o 
  12   6   7        1.18       -0.67      3.08 o 
 -14   7   7       18.81       21.44      3.46 o 
 -13   7   7       12.08        6.25      3.10 o 
 -12   7   7        0.48        0.55      2.17 o 
 -11   7   7        0.00       -1.00      2.33 o 
 -10   7   7       12.05       13.75      2.71 o 
  -9   7   7        5.67        7.95      1.89 o 
  -8   7   7       14.71       15.65      1.66 o 
  -7   7   7       20.58       37.20      2.51 o 
  -6   7   7       19.36       12.60      1.76 o 
  -5   7   7        4.48        4.19      1.14 o 
  -4   7   7       96.32       97.55      3.05 o 
  -3   7   7       26.65       23.13      1.29 o 
  -2   7   7        1.59        0.29      0.95 o 
  -1   7   7        8.87        4.33      0.89 o 
   0   7   7        4.88        9.05      1.06 o 
   1   7   7      139.59      130.79      2.92 o 
   2   7   7      138.78      119.54      3.82 o 
   3   7   7       18.91       13.50      1.26 o 
   4   7   7        1.00        0.05      1.48 o 
   5   7   7       80.54       82.41      3.72 o 
   6   7   7        9.20        5.40      3.11 o 
   7   7   7        0.30       -1.59      4.47 o 
   8   7   7        0.00       -0.12      2.83 o 
   9   7   7       16.18       13.36      3.07 o 
  10   7   7        2.49        2.16      3.58 o 
  11   7   7        0.92        2.40      3.36 o 
 -12   8   7       44.97       46.01      5.15 o 
 -11   8   7      128.04      114.63      4.89 o 
 -10   8   7       34.53       33.40      3.56 o 
  -9   8   7        3.00        4.67      2.04 o 
  -8   8   7        0.20        1.94      1.28 o 
  -7   8   7       57.43       61.12      2.76 o 
  -6   8   7       40.06       41.72      2.84 o 
  -5   8   7       82.93       80.04      2.57 o 
  -4   8   7       69.03       72.20      2.16 o 
  -3   8   7       45.85       48.00      1.67 o 
  -2   8   7       12.59       12.71      1.44 o 
  -1   8   7       19.06       16.61      1.21 o 
   0   8   7       71.91       73.99      1.79 o 
   1   8   7      103.01       86.71      2.07 o 
   2   8   7        6.17        7.30      1.39 o 
   3   8   7        6.45        2.74      2.54 o 
   4   8   7        6.99        8.89      2.41 o 
   5   8   7        8.51       13.56      3.14 o 
   6   8   7       21.88       19.23      4.15 o 
   7   8   7        9.93        9.28      3.55 o 
   8   8   7        4.63        4.54      2.44 o 
   9   8   7       14.04        3.60      5.49 o 
  -9   9   7        1.13       -1.50      5.59 o 
  -8   9   7        3.58       -0.91      5.30 o 
  -7   9   7        0.14       -0.41      5.00 o 
  -6   9   7       16.61       20.17      3.55 o 
  -5   9   7        0.54        0.34      2.70 o 
  -4   9   7        1.93        0.60      1.61 o 
  -3   9   7        0.27       -2.16      2.16 o 
  -2   9   7        9.38       13.37      2.27 o 
  -1   9   7       12.62       12.17      2.25 o 
   0   9   7        0.86        1.41      1.82 o 
   1   9   7       19.35       22.00      2.59 o 
   2   9   7       29.01       27.09      2.72 o 
   3   9   7        3.27        1.87      2.54 o 
   4   9   7       14.71       17.26      2.81 o 
   5   9   7        3.63        0.74      4.93 o 
   6   9   7        1.94        3.07      3.71 o 
   7   9   7        2.10       -2.67      4.09 o 
  -7  10   7        0.00       -1.41      4.30 o 
  -6  10   7        3.32        1.82      3.82 o 
  -5  10   7        0.42       -2.47      4.30 o 
  -4  10   7       12.49       14.22      3.78 o 
  -3  10   7        3.35        2.87      2.90 o 
  -2  10   7        0.18       -0.89      2.36 o 
  -1  10   7        0.48       -1.36      2.26 o 
   0  10   7        2.85        1.03      3.06 o 
   1  10   7       21.75       22.81      2.63 o 
   2  10   7        2.34        3.41      2.51 o 
   3  10   7        0.53       -0.51      2.82 o 
   4  10   7        0.57       -1.88      3.11 o 
   5  10   7        0.40       -0.94      5.85 o 
   6  10   7        0.01        0.72      4.99 o 
  -5  11   7       10.27       10.08      5.10 o 
  -4  11   7       26.14       41.57      6.11 o 
  -3  11   7        7.81       15.72      4.05 o 
  -2  11   7       27.47       49.17      7.53 o 
  -1  11   7       65.94      104.98      8.89 o 
   0  11   7        3.00        4.49      6.05 o 
   1  11   7        0.49        7.63      6.31 o 
   2  11   7        0.37        3.19      6.57 o 
  -4   0   8      302.10      235.31      6.36 o 
  -2   0   8       64.23       74.43      3.90 o 
  -1   0   8       67.41       90.16      4.50 o 
   1   0   8      143.57      254.30      6.67 o 
   5   0   8        2.50       -1.73      1.73 o 
   6   0   8        0.46       85.12    132.15 o 
  -7   1   8      183.76      152.81     16.27 o 
   0   1   8        0.09       -1.77      1.83 o 
   5   1   8       20.09       10.87      2.46 o 
  -8   2   8        4.04       83.25     54.09 o 
  -7   2   8        0.74        4.99      0.85 o 
  -6   2   8       88.04       71.20      4.09 o 
  -4   2   8      185.37      153.44     30.89 o 
  -2   2   8      132.93      128.51      3.37 o 
   0   2   8      102.60      115.67      4.08 o 
   1   2   8      161.30      170.93     17.63 o 
   2   2   8       74.04       65.68      1.47 o 
   4   2   8       58.25       60.19      4.66 o 
 -10   3   8      143.40      128.70      6.29 o 
  -8   3   8        5.49        9.97      5.91 o 
  -6   3   8        3.99        2.84      0.39 o 
  -5   3   8       25.26       18.83      2.71 o 
  -3   3   8        2.67       13.65      5.68 o 
  -1   3   8      307.84      306.60      6.91 o 
   0   3   8       74.63       45.58      2.02 o 
   1   3   8       69.60       56.76      2.00 o 
   2   3   8       17.06       11.67      2.31 o 
  -7   4   8      229.43      172.99     18.15 o 
  -6   4   8       68.23       54.97      4.20 o 
  -5   4   8       65.97       80.49      1.90 o 
  -4   4   8      267.32      205.15      5.52 o 
  -3   4   8      364.26      398.29      8.85 o 
  -2   4   8       61.99       25.06      2.31 o 
  -1   4   8      358.69      274.60      5.23 o 
   0   4   8      583.52      564.34     38.45 o 
   1   4   8        7.65       -4.64      4.64 o 
   2   4   8       59.00       51.27      2.46 o 
  -5   5   8        3.33       16.31      2.91 o 
  -4   5   8      289.02      279.29      4.32 o 
  -2   5   8       14.55       25.03      2.37 o 
  -1   5   8       96.10       72.09      4.55 o 
   0   5   8      446.49      385.53      7.65 o 
   1   5   8      495.27      425.39      7.88 o 
   2   5   8       95.20       89.71      5.27 o 
  -4   6   8       56.63       58.98      2.60 o 
  -2   6   8        1.59        6.67      2.06 o 
  -1   6   8       50.62       40.97      3.70 o 
   0   6   8       28.72       26.45      3.18 o 
   1   6   8       18.90       34.99      3.39 o 
   2   6   8      162.38      126.41      4.68 o 
   3   6   8        2.81        2.87      0.99 o 
   0   7   8        7.03       14.43      2.81 o 
 -15   1   9       13.51       11.45      4.58 o 
 -14   1   9        1.74       -3.88      3.88 o 
 -13   1   9        9.89        7.24      3.13 o 
 -12   1   9        9.46       14.88      3.67 o 
 -11   1   9       70.25       84.48      3.47 o 
 -10   1   9       20.88       21.34      3.10 o 
  -9   1   9       48.68       46.83      2.08 o 
  -8   1   9       30.35       31.16      1.79 o 
  -7   1   9      171.52      184.56      2.73 o 
  -6   1   9        1.74        1.79      1.51 o 
  -5   1   9       11.67        9.19      1.16 o 
  -4   1   9        0.70        0.19      1.11 o 
  -3   1   9      282.88      294.20      3.55 o 
  -2   1   9        6.54        3.38      0.96 o 
  -1   1   9      156.48      164.93      3.75 o 
   0   1   9        4.56        3.62      1.04 o 
   1   1   9        6.75        7.98      1.19 o 
   2   1   9       84.26       86.00      2.27 o 
   3   1   9       95.92       82.60      2.95 o 
   4   1   9       35.26       36.27      2.39 o 
   5   1   9        1.39        0.32      1.93 o 
   6   1   9       42.61       32.46      1.77 o 
   7   1   9      242.81      231.17      7.37 o 
   8   1   9      108.94       99.83      4.42 o 
   9   1   9      160.10      147.77      6.84 o 
  10   1   9        4.26       10.54      3.84 o 
  11   1   9       18.11       19.67      5.23 o 
  12   1   9        6.31        8.14      2.53 o 
  13   1   9        7.22        8.77      3.61 o 
 -15   2   9        2.30       -1.15      4.37 o 
 -14   2   9       18.05       20.12      4.23 o 
 -13   2   9        0.27       -3.95      3.95 o 
 -12   2   9       15.21       11.67      3.50 o 
 -11   2   9       10.67       10.56      3.35 o 
 -10   2   9       17.97       15.63      2.71 o 
  -9   2   9       17.55       13.88      1.54 o 
  -8   2   9        0.79        5.80      2.16 o 
  -7   2   9       21.16       25.96      1.64 o 
  -6   2   9        0.77        0.26      1.57 o 
  -5   2   9      192.06      182.19      2.67 o 
  -4   2   9       14.61       19.07      1.16 o 
  -3   2   9       45.61       48.17      1.36 o 
  -2   2   9       98.11      102.29      1.76 o 
  -1   2   9       55.37       53.03      1.79 o 
   0   2   9      963.04      949.31     13.14 o 
   1   2   9       82.86       79.22      1.43 o 
   2   2   9       62.01       58.11      2.91 o 
   3   2   9        1.52        1.26      1.98 o 
   4   2   9     1267.02     1274.58     41.33 o 
   5   2   9      436.25      418.10     17.16 o 
   6   2   9        2.52        3.07      2.14 o 
   7   2   9       25.98       21.60      2.13 o 
   8   2   9        0.84        4.75      3.77 o 
   9   2   9       26.81       24.32      3.64 o 
  10   2   9      127.24      139.93      7.69 o 
  11   2   9       40.48       48.44      4.78 o 
  12   2   9        4.70        3.52      4.73 o 
  13   2   9        1.62        9.97      9.66 o 
 -15   3   9        0.27        4.11      5.83 o 
 -14   3   9       11.74        9.85      4.22 o 
 -13   3   9        0.97        0.70      4.03 o 
 -12   3   9       12.13       15.23      3.67 o 
 -11   3   9       10.31       14.64      3.52 o 
 -10   3   9       20.15       16.87      3.33 o 
  -9   3   9        2.25        8.58      2.44 o 
  -8   3   9       67.96       70.13      3.20 o 
  -7   3   9      133.79      150.68      5.08 o 
  -6   3   9        8.66       13.85      1.70 o 
  -5   3   9        8.13       14.96      2.65 o 
  -4   3   9       10.38       19.48      1.50 o 
  -3   3   9       47.76       54.21      1.94 o 
  -2   3   9      350.67      331.29      6.09 o 
  -1   3   9       66.07       57.42      2.86 o 
   0   3   9      966.95      955.05     16.79 o 
   1   3   9      825.26      792.15     15.70 o 
   2   3   9       37.90       43.88      3.47 o 
   3   3   9      362.38      336.87     16.41 o 
   4   3   9      868.92      932.23     32.18 o 
   5   3   9        3.96        4.93      3.10 o 
   6   3   9       27.56       30.89      2.64 o 
   7   3   9        7.39       12.83      2.34 o 
   8   3   9      112.90      122.75      5.38 o 
   9   3   9        8.90        4.44      2.13 o 
  10   3   9       19.98       16.44      1.84 o 
  11   3   9        0.17       -0.76      2.53 o 
  12   3   9        9.96       11.50      3.65 o 
  13   3   9        0.64       12.78      5.72 o 
 -15   4   9        3.44        2.03      5.91 o 
 -14   4   9       22.97       19.36      4.05 o 
 -13   4   9       20.07       20.53      4.00 o 
 -12   4   9        3.30        4.18      2.89 o 
 -11   4   9        5.34        3.34      3.28 o 
 -10   4   9       14.68       21.84      3.61 o 
  -9   4   9       57.18       47.65      3.07 o 
  -8   4   9       26.37       25.41      2.67 o 
  -7   4   9       15.40       10.88      2.38 o 
  -6   4   9        3.19       -0.13      2.48 o 
  -5   4   9        3.82        1.77      1.32 o 
  -4   4   9      219.01      220.79      5.16 o 
  -3   4   9      149.99      176.82      5.21 o 
  -2   4   9       12.00       19.27      3.09 o 
  -1   4   9      563.46      552.49     17.52 o 
   0   4   9      673.18      658.85     14.08 o 
   1   4   9      208.67      204.51      5.22 o 
   2   4   9      391.97      382.31      9.58 o 
   3   4   9        4.91        1.87      1.76 o 
   4   4   9        6.32        7.02      2.21 o 
   5   4   9        8.86        6.19      1.22 o 
   6   4   9       41.93       41.39      2.34 o 
   7   4   9       10.81        9.87      1.97 o 
   8   4   9        5.87        2.88      1.77 o 
   9   4   9       37.76       36.00      3.74 o 
  10   4   9        8.17        6.28      2.75 o 
  11   4   9        0.96        0.51      3.87 o 
 -15   5   9        0.18       -0.61      5.75 o 
 -14   5   9        3.91        1.45      3.95 o 
 -13   5   9        4.85       -0.24      3.37 o 
 -12   5   9        0.48        0.95      3.47 o 
 -11   5   9       18.61       19.23      3.36 o 
 -10   5   9       12.19       12.98      3.64 o 
  -9   5   9       99.18      102.63      3.64 o 
  -8   5   9       10.28       12.56      2.52 o 
  -7   5   9       62.01       64.31      3.09 o 
  -6   5   9       33.89       29.24      2.55 o 
  -5   5   9      278.37      270.76      7.15 o 
  -4   5   9      236.89      236.43      5.75 o 
  -3   5   9      179.72      188.51      6.92 o 
  -2   5   9      278.02      290.16     10.53 o 
  -1   5   9       68.54       58.52      3.86 o 
   0   5   9      494.80      544.90     25.38 o 
   1   5   9      707.80      759.88     38.17 o 
   2   5   9       52.08       63.37      3.12 o 
   3   5   9       83.93       93.68      4.78 o 
   4   5   9       83.65       79.61      6.01 o 
   5   5   9        1.11       -0.99      1.67 o 
   6   5   9       24.21       22.65      1.97 o 
   7   5   9        0.92       -1.20      2.31 o 
   8   5   9       22.76       25.71      3.34 o 
   9   5   9        7.10        0.01      2.69 o 
  10   5   9       18.61       18.86      4.01 o 
  11   5   9       10.18        2.64      7.27 o 
 -14   6   9        0.00        1.31      5.22 o 
 -13   6   9        5.57        6.70      3.64 o 
 -12   6   9        4.22        5.84      3.21 o 
 -11   6   9        1.87        4.94      2.65 o 
 -10   6   9        2.37        5.11      3.32 o 
  -9   6   9        9.43       22.46      2.69 o 
  -8   6   9       10.75       12.30      2.41 o 
  -7   6   9       37.47       31.14      2.60 o 
  -6   6   9       25.76       25.30      2.43 o 
  -5   6   9        1.30        2.73      2.15 o 
  -4   6   9        7.39        9.12      1.34 o 
  -3   6   9       77.41       61.96      1.68 o 
  -2   6   9        1.08        0.66      1.53 o 
  -1   6   9       27.48       32.52      1.77 o 
   0   6   9        0.01        2.97      1.87 o 
   1   6   9      273.78      256.87     15.55 o 
   2   6   9       52.98       53.53      2.49 o 
   3   6   9        8.96        5.73      2.76 o 
   4   6   9       20.61       17.90      3.35 o 
   5   6   9        0.01       -1.90      3.20 o 
   6   6   9       67.06       75.83      3.87 o 
   7   6   9       25.23       23.12      3.80 o 
   8   6   9       30.97       35.42      3.56 o 
   9   6   9        8.88        9.56      3.59 o 
  10   6   9        2.50       -0.53      4.95 o 
  11   6   9        7.81       10.67      5.09 o 
 -13   7   9        0.28        1.17      3.45 o 
 -12   7   9        0.51        1.53      3.11 o 
 -11   7   9        5.57        9.04      3.00 o 
 -10   7   9       12.37        9.27      3.01 o 
  -9   7   9        0.36        1.70      2.10 o 
  -8   7   9       32.55       31.26      2.48 o 
  -7   7   9        5.31        4.77      2.02 o 
  -6   7   9        0.22       -1.09      1.82 o 
  -5   7   9       46.37       47.30      2.26 o 
  -4   7   9        6.10        8.78      1.52 o 
  -3   7   9       40.52       35.83      1.83 o 
  -2   7   9      246.99      221.69      7.79 o 
  -1   7   9       39.10       37.38      1.89 o 
   0   7   9        1.10       -1.87      1.97 o 
   1   7   9       66.30       63.92      3.14 o 
   2   7   9       21.58       21.33      2.75 o 
   3   7   9        5.67        9.65      2.64 o 
   4   7   9        5.78        7.71      2.76 o 
   5   7   9        9.17       15.02      3.08 o 
   6   7   9        3.86        3.55      2.91 o 
   7   7   9        1.21       -2.76      3.47 o 
   8   7   9        0.03        1.95      4.09 o 
   9   7   9       12.73        3.69      5.56 o 
  10   7   9       12.88       18.72      5.94 o 
 -10   8   9        6.02        4.46      3.32 o 
  -9   8   9        6.13        0.23      3.24 o 
  -8   8   9        3.68        0.19      3.59 o 
  -7   8   9        9.65        5.41      3.00 o 
  -6   8   9       20.06       20.54      2.07 o 
  -5   8   9       32.42       30.81      2.15 o 
  -4   8   9        9.15       12.08      1.81 o 
  -3   8   9      157.37      151.37      5.47 o 
  -2   8   9        3.01       -1.56      1.56 o 
  -1   8   9        8.38       11.00      1.55 o 
   0   8   9        1.29        4.02      1.59 o 
   1   8   9        2.89        5.14      1.94 o 
   2   8   9       16.08       19.08      2.23 o 
   3   8   9       12.06       14.18      2.86 o 
   4   8   9        1.81       -1.55      3.20 o 
   5   8   9       24.91       28.03      3.24 o 
   6   8   9        5.12        4.55      4.06 o 
   7   8   9        8.59       14.39      6.28 o 
  -9   9   9       12.69       18.72      5.89 o 
  -8   9   9        1.13        7.57      5.21 o 
  -7   9   9        6.04        3.34      5.04 o 
  -6   9   9       10.34       13.37      3.65 o 
  -5   9   9       22.42       29.82      4.97 o 
  -4   9   9        2.89        2.67      3.25 o 
  -3   9   9       11.66       27.80      2.77 o 
  -2   9   9        0.00        2.36      2.96 o 
  -1   9   9        0.22       -2.92      3.07 o 
   0   9   9        1.13       -0.09      3.24 o 
   1   9   9        0.09        2.33      2.73 o 
   2   9   9       12.36       15.47      3.01 o 
   3   9   9       13.92       29.01      4.35 o 
   4   9   9        6.42       13.97      3.49 o 
   5   9   9        5.67        2.56      4.31 o 
   6   9   9       18.86       27.71      7.11 o 
  -7  10   9        3.10        9.39      5.73 o 
  -6  10   9        0.71       -0.92      5.17 o 
  -5  10   9        0.00       -4.03      4.03 o 
  -4  10   9        9.83        2.34      7.35 o 
  -3  10   9        6.03        4.90      4.49 o 
  -2  10   9        8.46        4.08      3.32 o 
  -1  10   9        3.52        2.79     10.38 o 
   0  10   9        5.92        9.74      4.04 o 
   1  10   9        8.66       10.79      4.38 o 
   2  10   9        6.72        9.23      4.42 o 
   3  10   9        0.66        1.78      5.38 o 
   4  10   9        1.01        1.28      5.85 o 
 -14   0  10       34.35       89.13      8.10 o 
 -11   0  10       54.35       78.11      5.73 o 
 -10   0  10      222.89      219.97      6.31 o 
  -9   0  10      203.28      198.21      4.77 o 
  -8   0  10       79.29       75.91      4.58 o 
  -7   0  10      547.04      568.99      7.96 o 
  -6   0  10       32.60       37.89      3.46 o 
  -5   0  10      307.92      300.09      8.62 o 
  -4   0  10      413.00      440.25      9.84 o 
  -3   0  10       20.94       18.73      3.47 o 
  -2   0  10      459.66      405.50      9.03 o 
  -1   0  10        4.08        5.50      2.58 o 
   0   0  10      713.54      685.84     11.68 o 
   3   0  10      174.03      245.83      5.83 o 
   5   0  10      172.83      172.26      7.28 o 
   6   0  10       12.08       50.85      9.19 o 
   7   0  10      178.32      183.55     13.63 o 
   8   0  10       59.28       53.55      5.90 o 
   9   0  10        0.69        0.81      3.05 o 
  10   0  10       76.05       49.50     14.46 o 
  11   0  10       56.38       53.52      4.49 o 
 -14   1  10        3.95       -1.57      4.59 o 
 -12   1  10        0.47        4.66      4.98 o 
 -10   1  10       49.18       52.46      4.90 o 
  -9   1  10       32.32       38.93      7.49 o 
  -8   1  10      177.59      151.01      3.32 o 
  -7   1  10       19.43       29.94      3.03 o 
  -6   1  10        2.10        5.23      3.97 o 
  -5   1  10       80.61       76.15      8.33 o 
  -4   1  10      254.63      222.21     11.09 o 
  -3   1  10       20.42       22.34      2.08 o 
  -2   1  10      300.69      270.32     15.07 o 
  -1   1  10        2.68        1.23      0.82 o 
   0   1  10      174.14      164.76     15.84 o 
   1   1  10      120.45      109.03      5.41 o 
   2   1  10       74.91       67.51      3.54 o 
   3   1  10       55.68       32.08      1.54 o 
   4   1  10        0.31       18.21     10.61 o 
   5   1  10      218.57      216.78      7.07 o 
   6   1  10       17.00       18.55      1.66 o 
   7   1  10       33.24       33.09      3.15 o 
   8   1  10        0.51        3.42      2.95 o 
   9   1  10        0.18       -1.92      3.81 o 
  10   1  10        1.58       10.05      7.54 o 
  11   1  10        2.42        1.52      2.85 o 
 -14   2  10        2.37        1.11      4.71 o 
 -12   2  10        2.36        0.82      1.68 o 
 -11   2  10       13.09       20.15      5.42 o 
  -9   2  10       30.38       32.84      3.52 o 
  -8   2  10        7.82       73.51     19.94 o 
  -7   2  10       21.64       28.03      2.34 o 
  -6   2  10       25.13       20.09      2.65 o 
  -5   2  10       27.62       35.79     12.00 o 
  -4   2  10      116.14      116.32     14.58 o 
  -3   2  10       14.28       10.68      1.31 o 
  -2   2  10       10.70        7.19      1.31 o 
  -1   2  10       11.02        7.67      1.89 o 
   0   2  10      352.22      330.88     12.02 o 
   1   2  10      237.90      215.01      7.28 o 
   2   2  10        0.01        3.28      3.76 o 
   3   2  10       50.08       57.91      5.87 o 
   4   2  10     1148.18      947.60     31.38 o 
   5   2  10       43.58       51.62      3.76 o 
   6   2  10       72.74       69.99      4.34 o 
   7   2  10       10.12       10.56      1.64 o 
   8   2  10       16.22       17.40      5.23 o 
   9   2  10       34.53       36.47      6.58 o 
  10   2  10        9.94        7.15      3.19 o 
  11   2  10        3.07        3.37      2.09 o 
 -14   3  10        1.42       12.57      6.42 o 
 -12   3  10       17.94       30.46      4.86 o 
  -9   3  10        3.56       23.24      4.40 o 
  -8   3  10       73.76       72.21      4.20 o 
  -7   3  10       12.18       15.76      1.59 o 
  -6   3  10        5.06       10.43      3.44 o 
  -5   3  10      478.07      455.15     25.84 o 
  -4   3  10      287.24      319.89     52.59 o 
  -3   3  10        1.27        6.32      1.62 o 
  -2   3  10        0.28        0.44      1.37 o 
  -1   3  10        0.05        1.17      1.37 o 
   0   3  10      878.87      844.58     26.95 o 
   1   3  10      657.21      585.13      7.12 o 
   2   3  10      196.62      156.69      4.24 o 
   3   3  10       27.93       23.60      3.35 o 
   4   3  10        0.04       12.67      3.82 o 
   5   3  10      173.73      164.07      8.19 o 
   6   3  10        0.39        4.14      1.12 o 
   7   3  10       59.66       57.98      2.51 o 
   8   3  10       63.86       49.20      3.32 o 
   9   3  10        9.26       14.41      2.37 o 
  10   3  10       12.73        6.19      2.86 o 
  11   3  10       18.90       13.91      6.10 o 
  12   3  10        4.44        5.37      4.71 o 
 -14   4  10        0.03        6.22      5.25 o 
 -13   4  10       40.31       40.72      5.76 o 
 -12   4  10       11.84       16.09      5.08 o 
 -11   4  10       28.97       34.49      5.84 o 
 -10   4  10       58.82       72.89      5.38 o 
  -9   4  10       94.31      108.46     13.49 o 
  -8   4  10      107.66      100.31     12.31 o 
  -7   4  10       53.08       48.46      7.62 o 
  -6   4  10       76.72       81.10      5.68 o 
  -5   4  10       25.96       31.26      5.05 o 
  -4   4  10      234.75      295.78     13.51 o 
  -3   4  10        0.80        9.98      3.03 o 
  -2   4  10       55.73       58.16      4.86 o 
  -1   4  10       54.74       52.24      4.22 o 
   0   4  10       75.55       91.73     13.22 o 
   1   4  10      113.97      103.98      6.70 o 
   2   4  10       33.79       35.48      4.74 o 
   3   4  10        8.74       19.19      2.14 o 
   4   4  10        1.26       14.75      2.93 o 
   5   4  10        2.41       14.09      3.86 o 
   6   4  10      155.72      151.02      5.61 o 
   7   4  10        6.83       10.62      3.67 o 
   8   4  10       10.34       10.77      1.83 o 
   9   4  10        5.35        9.12      5.37 o 
  10   4  10        8.09        8.22     12.67 o 
 -14   5  10        0.14       15.07      5.01 o 
 -13   5  10        3.53        5.96      5.86 o 
 -12   5  10        1.31       17.11      4.46 o 
 -10   5  10        1.67       11.53      5.62 o 
  -9   5  10       17.66       16.66      5.04 o 
  -8   5  10       15.13       18.77      6.89 o 
  -7   5  10      118.03      109.85      7.22 o 
  -6   5  10       24.20       17.08      3.16 o 
  -5   5  10       28.45       26.53      2.02 o 
  -4   5  10      170.17      159.88      5.86 o 
  -3   5  10       34.72       24.50      1.99 o 
  -2   5  10       16.10       22.87      1.99 o 
  -1   5  10        1.05        5.37      1.60 o 
   0   5  10       30.05       44.77      8.73 o 
   1   5  10        5.30       11.17      2.11 o 
   2   5  10        4.60        2.03      3.09 o 
   3   5  10       14.99       22.26      2.97 o 
   4   5  10       47.02       44.76      4.45 o 
   5   5  10        1.86        3.67      1.45 o 
   6   5  10        0.87        0.86      2.21 o 
   7   5  10        3.69        5.90      2.65 o 
   8   5  10       33.15       23.01      3.41 o 
   9   5  10        1.71       -1.88      9.20 o 
 -13   6  10        4.06       29.99      3.62 o 
 -12   6  10       28.02       25.42      5.46 o 
 -11   6  10        0.92        0.89      2.09 o 
 -10   6  10        0.21        3.72      3.65 o 
  -9   6  10        9.31       15.45      4.56 o 
  -8   6  10        1.10        9.65     10.53 o 
  -7   6  10       23.03       21.31      3.43 o 
  -6   6  10        0.03       -5.07      7.00 o 
  -5   6  10       39.18       40.80      2.67 o 
  -4   6  10       11.21       20.81      3.59 o 
  -3   6  10       28.37       25.77      1.94 o 
  -2   6  10       96.97      109.90      3.38 o 
  -1   6  10        0.26        4.78      2.32 o 
   0   6  10      112.83      102.60      8.30 o 
   1   6  10        6.94        5.92     13.76 o 
   2   6  10        0.01        0.30      4.44 o 
   3   6  10       16.07       20.22      7.35 o 
   4   6  10      108.81       99.58      5.22 o 
   5   6  10       30.17       28.65      3.94 o 
   6   6  10        5.70       -0.62      2.32 o 
   7   6  10        5.36       13.55      4.47 o 
   8   6  10        0.01        2.52      5.14 o 
   9   6  10       38.78       51.62      6.54 o 
 -12   7  10        0.49        4.67      4.75 o 
 -11   7  10        0.26       -1.66      3.32 o 
 -10   7  10        3.24       13.71      3.41 o 
  -9   7  10        1.23        1.48      4.32 o 
  -8   7  10        0.04        2.07      2.75 o 
  -7   7  10       21.21       14.64      5.95 o 
  -6   7  10       39.83       30.07      5.03 o 
  -5   7  10        5.46        8.80      2.63 o 
  -4   7  10        0.97       -0.01      5.41 o 
  -3   7  10       61.32       73.34      3.63 o 
  -2   7  10        9.63       18.71      2.40 o 
  -1   7  10       20.77       41.68      3.37 o 
   0   7  10       27.35       24.25      3.42 o 
   1   7  10       34.90       44.46      3.32 o 
   2   7  10       26.51       40.52      6.83 o 
   3   7  10        3.31        7.48      2.45 o 
   4   7  10        9.21        8.05      4.17 o 
   5   7  10        6.03        3.12      3.87 o 
   6   7  10       12.86       11.67     11.06 o 
   7   7  10        0.00        1.54      2.81 o 
   8   7  10        0.26       17.14      7.70 o 
  -8   8  10        8.52       -5.28      6.05 o 
  -7   8  10        0.50       -0.33      5.99 o 
  -6   8  10       21.82       20.38      3.25 o 
  -5   8  10        8.66        9.60      2.94 o 
  -4   8  10        0.20       -2.27      2.83 o 
  -3   8  10       18.56       18.05      5.13 o 
  -2   8  10        0.10       -2.49      2.49 o 
  -1   8  10       16.65       31.21      4.53 o 
   0   8  10        6.77        2.70      2.77 o 
   1   8  10        0.06        0.15      1.58 o 
   2   8  10        0.62        7.56      3.44 o 
   3   8  10        3.33        1.81      4.22 o 
   4   8  10        0.74        4.02      2.52 o 
   5   8  10        0.11        3.99      5.08 o 
   6   8  10        3.39        3.08      4.32 o 
  -8   9  10       13.78       14.07      4.71 o 
  -7   9  10        0.19       -2.62      5.02 o 
  -6   9  10       31.13       30.31      3.77 o 
  -5   9  10        0.01       -0.81      1.81 o 
  -4   9  10        4.58       -1.08      6.29 o 
  -3   9  10        0.55       -1.24      2.63 o 
  -2   9  10       17.70       24.72      4.10 o 
  -1   9  10        5.71        9.74      9.07 o 
   0   9  10        8.06        4.01      5.01 o 
   1   9  10        0.47       11.30     11.59 o 
   2   9  10        8.07       16.99      5.30 o 
   3   9  10        1.00        2.29      6.20 o 
   4   9  10        6.77        5.72      4.71 o 
   5   9  10       12.51       16.89      7.12 o 
  -3  10  10        4.14       13.91      4.73 o 
  -2  10  10        0.70        4.03      8.77 o 
  -1  10  10       34.63       38.49      7.26 o 
   0  10  10        6.75       12.55      7.19 o 
 -13   1  11        0.14        5.65      4.42 o 
 -12   1  11        4.16        6.49      3.57 o 
 -11   1  11       17.55       15.22      3.42 o 
 -10   1  11        1.94       10.72      3.43 o 
  -9   1  11        0.07        0.13      1.27 o 
  -8   1  11       42.44       41.77      2.39 o 
  -7   1  11       47.13       48.75      3.19 o 
  -6   1  11        1.58        9.15      6.34 o 
  -5   1  11       20.20       16.12      2.37 o 
  -4   1  11      126.75      112.72      6.01 o 
  -3   1  11        3.73       -0.25      1.21 o 
  -2   1  11      125.06      109.61      4.95 o 
  -1   1  11       12.98        9.19      1.60 o 
   0   1  11       87.30       85.40      5.25 o 
   1   1  11       13.78       10.70      1.42 o 
   2   1  11      232.73      203.12      7.08 o 
   3   1  11        8.30        6.27      1.39 o 
   4   1  11       24.70       16.54      2.01 o 
   5   1  11       40.21       37.59      2.59 o 
   6   1  11      154.67      140.27      4.11 o 
   7   1  11       46.55       42.09      2.37 o 
   8   1  11        5.86        3.00      1.96 o 
   9   1  11        0.99       -0.07      2.57 o 
  10   1  11       13.45       15.59      2.41 o 
  11   1  11        1.43        5.57      3.45 o 
 -13   2  11        6.94        8.54      3.94 o 
 -12   2  11        4.09        3.72      3.03 o 
 -11   2  11       13.63       13.81      3.29 o 
 -10   2  11       21.78       22.32      3.91 o 
  -9   2  11       58.91       62.50      3.55 o 
  -8   2  11        2.75        4.01      4.63 o 
  -7   2  11       53.22       55.71      4.97 o 
  -6   2  11       13.27       11.15      2.44 o 
  -5   2  11        7.66       16.70      2.91 o 
  -4   2  11      223.42      215.23      3.37 o 
  -3   2  11       67.44       60.12      2.73 o 
  -2   2  11        2.08       -1.24      1.85 o 
  -1   2  11       74.24       66.85      2.87 o 
   0   2  11       63.70       71.18      5.19 o 
   1   2  11      611.53      541.09     17.55 o 
   2   2  11       18.57       12.58      1.19 o 
   3   2  11       13.08       14.87      3.46 o 
   4   2  11      236.77      214.94      5.57 o 
   5   2  11       15.32        9.10      1.81 o 
   6   2  11       70.64       55.66      2.39 o 
   7   2  11       39.11       34.83      1.85 o 
   8   2  11       69.39       73.74      5.47 o 
   9   2  11       14.00       17.25      6.30 o 
  10   2  11        4.69        8.45      3.23 o 
  11   2  11        0.19       -1.59      4.93 o 
 -13   3  11        2.96        4.99      3.67 o 
 -12   3  11        0.91       -3.98      3.98 o 
 -11   3  11        0.43       -3.64      3.64 o 
 -10   3  11        5.54        0.12      4.09 o 
  -9   3  11        1.29        0.79      2.81 o 
  -8   3  11        1.49        3.67      2.57 o 
  -7   3  11      121.55      131.58      4.12 o 
  -6   3  11      237.49      256.57      7.97 o 
  -5   3  11        3.61       -1.06      2.81 o 
  -4   3  11      697.49      714.72     22.82 o 
  -3   3  11      632.09      600.79     14.88 o 
  -2   3  11       49.14       50.45      2.26 o 
  -1   3  11       43.51       70.93     11.94 o 
   0   3  11      677.81      665.87     13.56 o 
   1   3  11        3.26        3.34      1.35 o 
   2   3  11      103.73       89.64      8.78 o 
   3   3  11       44.88       50.58      2.57 o 
   4   3  11        0.31        0.57      2.24 o 
   5   3  11        0.31        0.00      2.03 o 
   6   3  11        2.90        4.55      3.68 o 
   7   3  11        0.62        3.71      2.90 o 
   8   3  11       12.26       23.17      2.50 o 
   9   3  11       13.25       14.70      3.93 o 
  10   3  11        3.14        3.92      5.63 o 
  11   3  11        1.24        2.34      6.78 o 
 -13   4  11        1.50       -1.29      3.99 o 
 -12   4  11       15.44       24.76      5.51 o 
 -11   4  11       58.43       58.20      4.56 o 
 -10   4  11       13.02       13.41      2.56 o 
  -9   4  11       29.48       33.65      3.65 o 
  -8   4  11      183.36      183.92      7.52 o 
  -7   4  11      238.82      244.47     12.48 o 
  -6   4  11       25.67       33.02      1.96 o 
  -5   4  11      189.79      207.02     14.99 o 
  -4   4  11      508.68      552.95     29.14 o 
  -3   4  11       46.99       52.84      5.37 o 
  -2   4  11      509.71      506.78     31.57 o 
  -1   4  11        0.52        5.11      3.22 o 
   0   4  11       56.10       65.31     10.45 o 
   1   4  11       42.73       47.79      5.37 o 
   2   4  11       16.44       21.14      3.98 o 
   3   4  11        0.00        1.10      3.23 o 
   4   4  11       19.96       24.39      2.39 o 
   5   4  11       53.63       53.99      4.63 o 
   6   4  11       34.42       43.21      2.74 o 
   7   4  11       10.55        9.92      2.37 o 
   8   4  11        1.60        4.54      1.89 o 
   9   4  11        5.76       -7.08      7.08 o 
  10   4  11       10.60        5.65      6.71 o 
 -13   5  11       23.91       20.09      5.82 o 
 -12   5  11       18.77       18.47      4.04 o 
 -11   5  11        1.31        0.27      3.08 o 
 -10   5  11       11.00        8.80      3.50 o 
  -9   5  11        7.93       11.85      2.24 o 
  -8   5  11       63.27       55.14      3.35 o 
  -7   5  11       14.94       12.28      2.75 o 
  -6   5  11       73.62       71.49      3.40 o 
  -5   5  11      100.59       96.69      6.89 o 
  -4   5  11       73.08       72.05      5.38 o 
  -3   5  11      328.45      376.06     18.65 o 
  -2   5  11        8.29        3.78      1.80 o 
  -1   5  11        2.48       -3.59      6.93 o 
   0   5  11       33.21       49.44      5.01 o 
   1   5  11       11.11       22.73      2.21 o 
   2   5  11       33.07       39.08      2.59 o 
   3   5  11        9.16        7.37      1.76 o 
   4   5  11        0.47        5.92      1.37 o 
   5   5  11       39.35       54.86      2.47 o 
   6   5  11        0.52       -0.58      3.29 o 
   7   5  11        8.60       14.61      3.59 o 
   8   5  11        7.53       13.27      3.49 o 
 -13   6  11        1.29        1.47      3.62 o 
 -12   6  11        1.06       -0.65      2.83 o 
 -11   6  11        1.88        4.68      4.16 o 
 -10   6  11        0.12        0.92      2.03 o 
  -9   6  11       17.70       16.04      2.81 o 
  -8   6  11        9.19        5.22      1.96 o 
  -7   6  11        2.21        0.08      2.95 o 
  -6   6  11       17.34       20.24      2.66 o 
  -5   6  11       19.30       22.71      2.72 o 
  -4   6  11       17.05       20.06      2.32 o 
  -3   6  11        5.37        4.93      2.22 o 
  -2   6  11       14.36       20.13      3.67 o 
  -1   6  11        0.07       -0.15      2.21 o 
   0   6  11        7.79        6.48      2.52 o 
   1   6  11        3.90        2.88      4.21 o 
   2   6  11       16.69       15.85      3.01 o 
   3   6  11        0.44        1.68      3.30 o 
   4   6  11       80.73       96.55      5.58 o 
   5   6  11       19.25       26.46      3.96 o 
   6   6  11        3.29       -3.40      3.40 o 
   7   6  11        1.89       -8.44      8.44 o 
 -11   7  11        1.96       -0.17      1.69 o 
 -10   7  11        0.05       -2.34      2.93 o 
  -9   7  11       24.00       21.89      3.14 o 
  -8   7  11       11.99       12.14      3.22 o 
  -7   7  11       11.43        9.62      2.65 o 
  -6   7  11       87.49       82.29      4.12 o 
  -5   7  11       28.01       26.53      2.78 o 
  -4   7  11        2.62        2.76      1.84 o 
  -3   7  11       33.06       33.52      2.40 o 
  -2   7  11        2.77       -1.23      2.29 o 
  -1   7  11       18.51       20.55      2.88 o 
   0   7  11        9.61       11.29      2.37 o 
   1   7  11        7.24        9.62      1.89 o 
   2   7  11       20.70       26.43      2.69 o 
   3   7  11        2.03        5.96      2.33 o 
   4   7  11        0.11        3.70      2.92 o 
   5   7  11        1.57        0.78      7.04 o 
   6   7  11       22.40       38.95      7.10 o 
  -9   8  11       19.12       24.68      4.87 o 
  -8   8  11       12.27       22.70      3.98 o 
  -7   8  11       18.08       15.67      3.60 o 
  -6   8  11        0.66        0.84      3.41 o 
  -5   8  11        5.15        8.68      3.03 o 
  -4   8  11        3.11        5.55      3.16 o 
  -3   8  11        4.03        0.95      1.61 o 
  -2   8  11       22.50       32.72      2.43 o 
  -1   8  11        4.90        6.65      2.13 o 
   0   8  11       12.10       12.45      2.13 o 
   1   8  11       17.06       21.05      4.61 o 
   2   8  11        9.32       11.22      3.75 o 
   3   8  11       12.39       11.13      3.82 o 
   4   8  11        0.23       -5.90      5.90 o 
   5   8  11        8.72       10.78      6.22 o 
  -6   9  11        2.52        0.71      3.62 o 
  -5   9  11       22.06       45.81      7.63 o 
  -4   9  11        0.11       -3.11      6.69 o 
  -3   9  11        8.88       19.00      5.36 o 
  -2   9  11        3.33        8.22      4.25 o 
  -1   9  11       41.62       64.42      5.48 o 
   0   9  11        5.33        0.94      7.66 o 
   1   9  11        0.62       -4.31      6.03 o 
 -13   0  12       61.22       61.20      7.42 o 
 -12   0  12       15.26       18.92      5.78 o 
 -11   0  12       52.18       60.29      6.56 o 
 -10   0  12        1.70       -0.96      4.81 o 
  -9   0  12       96.58      114.03      7.21 o 
  -8   0  12       22.02       32.92      7.30 o 
  -7   0  12      119.97      125.86      5.12 o 
  -6   0  12       24.06       32.74      3.95 o 
  -5   0  12       84.51       84.31      4.63 o 
  -4   0  12       94.48       83.54      6.94 o 
  -3   0  12       99.01      115.00      4.94 o 
  -2   0  12      618.86      597.75     22.88 o 
  -1   0  12        2.60       11.52      3.40 o 
   0   0  12      104.29      174.28     14.17 o 
   1   0  12       56.63       30.86      3.82 o 
   2   0  12       57.86       51.69      4.16 o 
   3   0  12      181.51      185.41      5.84 o 
   4   0  12       51.46       52.65      4.44 o 
   5   0  12        9.73       10.57      3.04 o 
   6   0  12        2.03        9.66      3.08 o 
   7   0  12       16.23       22.27      3.35 o 
   8   0  12        4.99        9.45      2.99 o 
   9   0  12        0.01       -0.41      4.43 o 
  10   0  12        0.12       -0.14      6.38 o 
 -13   1  12        0.07       -0.85      6.09 o 
 -12   1  12       44.18       46.68      4.72 o 
 -11   1  12        6.35        1.42      5.78 o 
 -10   1  12       20.82       17.91      3.88 o 
  -9   1  12        1.80        1.74      2.86 o 
  -8   1  12        6.66        5.86      2.81 o 
  -7   1  12       15.96       19.30      2.62 o 
  -6   1  12       20.80       27.25      2.96 o 
  -5   1  12       41.27       35.14      2.83 o 
  -4   1  12        6.12        4.72      1.96 o 
  -3   1  12        7.39        4.27      1.77 o 
  -2   1  12        6.99       -0.05      1.78 o 
  -1   1  12        7.38        2.01      1.75 o 
   0   1  12      196.52      167.49      7.94 o 
   1   1  12      193.51      175.02      7.83 o 
   2   1  12       39.92       27.71      2.59 o 
   3   1  12        0.25       -0.99      2.36 o 
   4   1  12        0.43        2.03      2.42 o 
   5   1  12       12.02       13.14      2.18 o 
   6   1  12        0.63       -0.14      2.22 o 
   7   1  12        1.02        0.13      1.82 o 
   8   1  12        3.43        1.61      2.55 o 
   9   1  12       29.44       25.51      4.01 o 
  10   1  12        3.35       -0.42      4.78 o 
 -13   2  12       15.34        4.37      6.11 o 
 -12   2  12        0.68       -2.10      4.06 o 
 -11   2  12        8.70        9.22      3.93 o 
 -10   2  12       18.29       18.97      3.83 o 
  -9   2  12        1.07        6.89      2.97 o 
  -8   2  12      234.95      240.78      5.31 o 
  -7   2  12        3.82       12.16      2.99 o 
  -6   2  12       46.37       45.87      3.32 o 
  -5   2  12       27.77       29.49      3.74 o 
  -4   2  12      124.51      127.47      4.00 o 
  -3   2  12       64.96       66.81      2.33 o 
  -2   2  12       47.28       46.75      2.58 o 
  -1   2  12       72.02       62.61      2.35 o 
   0   2  12       58.83       47.67      3.71 o 
   1   2  12       31.70       23.60      1.97 o 
   2   2  12      190.28      188.16      4.18 o 
   3   2  12       17.22       17.79      2.56 o 
   4   2  12       27.66       38.53      3.29 o 
   5   2  12        1.00        0.89      1.93 o 
   6   2  12       18.17       14.16      2.25 o 
   7   2  12        1.62        0.41      2.39 o 
   8   2  12        5.05        4.23      2.50 o 
   9   2  12        0.34       -3.04      3.04 o 
  10   2  12       11.06       16.09      6.03 o 
 -12   3  12       31.79       32.09      4.77 o 
 -11   3  12       68.03       74.24      5.02 o 
 -10   3  12        3.63        4.00      3.09 o 
  -9   3  12      113.52      133.21      4.53 o 
  -8   3  12      183.64      178.95      5.86 o 
  -7   3  12       51.09       55.13      3.56 o 
  -6   3  12        0.85       10.71      3.00 o 
  -5   3  12        0.64       -2.92      2.92 o 
  -4   3  12      102.39      103.48      6.33 o 
  -3   3  12      514.32      500.15     17.27 o 
  -2   3  12       11.00       19.91      2.08 o 
  -1   3  12       20.73       22.05      2.16 o 
   0   3  12       52.98       54.57      2.40 o 
   1   3  12       29.17       28.36      2.69 o 
   2   3  12      176.24      174.92      8.54 o 
   3   3  12        8.07       35.40      5.62 o 
   4   3  12      103.09      106.59      3.46 o 
   5   3  12        0.07       10.21      6.15 o 
   6   3  12       23.41       32.69      4.67 o 
   7   3  12        2.78        5.71      2.66 o 
   8   3  12        0.29       -1.94      3.86 o 
   9   3  12        3.55        4.30      4.43 o 
  10   3  12        2.85       -0.97      7.00 o 
 -12   4  12       21.76       27.67      5.02 o 
 -11   4  12        2.13        2.31      3.92 o 
 -10   4  12        0.88        2.05      3.76 o 
  -9   4  12       16.71       20.93      3.26 o 
  -8   4  12        3.64        2.09      2.96 o 
  -7   4  12        0.60       -1.43      2.89 o 
  -6   4  12        6.11        6.64      3.80 o 
  -5   4  12       23.61       30.18      5.06 o 
  -4   4  12      179.27      213.25     11.33 o 
  -3   4  12       26.69       44.43      6.87 o 
  -2   4  12      122.93      131.69      9.40 o 
  -1   4  12        0.78       17.79      7.79 o 
   0   4  12        3.63       23.67      3.56 o 
   1   4  12       28.30       37.16      7.22 o 
   2   4  12       15.42       28.58      7.94 o 
   3   4  12        1.52        8.08      4.56 o 
   4   4  12        4.40        3.31      2.28 o 
   5   4  12        0.18        0.00      3.62 o 
   6   4  12       17.48       21.98      3.92 o 
   7   4  12        0.00        5.75     10.83 o 
   8   4  12        0.12        3.59      6.59 o 
 -12   5  12       21.66       23.48      6.44 o 
 -11   5  12        2.52        0.89      3.85 o 
 -10   5  12        1.30        2.09      2.49 o 
  -9   5  12       11.06       12.95      3.12 o 
  -8   5  12       17.53       10.83      3.06 o 
  -7   5  12        3.80       -1.05      2.82 o 
  -6   5  12       44.58       38.77      3.59 o 
  -5   5  12        1.05        4.83      2.82 o 
  -4   5  12       36.40       32.27      3.74 o 
  -3   5  12        8.27        7.87      2.11 o 
  -2   5  12       43.55       40.83      3.76 o 
  -1   5  12        2.00        5.76      2.57 o 
   0   5  12       81.06       90.57      4.18 o 
   1   5  12       10.10       19.94      2.80 o 
   2   5  12        1.19        2.97      2.67 o 
   3   5  12       14.26       27.56      2.38 o 
   4   5  12        0.03        2.57      2.63 o 
   5   5  12       25.96       32.96      4.64 o 
   6   5  12       15.45       15.44      5.49 o 
 -12   6  12        0.10        2.39      5.29 o 
 -11   6  12        1.79        1.48      3.75 o 
 -10   6  12        2.55        3.59      3.15 o 
  -9   6  12        1.22        6.03      3.11 o 
  -8   6  12        2.54        4.38      2.79 o 
  -7   6  12        0.00       -2.81      2.81 o 
  -6   6  12       65.22       68.47      3.66 o 
  -5   6  12        0.42        1.83      1.97 o 
  -4   6  12       23.00       23.41      3.04 o 
  -3   6  12       12.21       13.91      2.45 o 
  -2   6  12        2.44        0.60      2.21 o 
  -1   6  12       11.11        9.94      3.54 o 
   0   6  12        0.09       -0.22      2.60 o 
   1   6  12       66.72       83.63      4.58 o 
   2   6  12       15.02       14.54      3.37 o 
   3   6  12       82.92      127.08      5.82 o 
   4   6  12       12.81       17.08      5.81 o 
   5   6  12       33.41       42.36      8.57 o 
 -10   7  12        0.29        1.51      1.87 o 
  -9   7  12       38.75       43.38      3.64 o 
  -8   7  12        8.64       11.67      3.12 o 
  -7   7  12       14.97       17.18      3.05 o 
  -6   7  12        2.58        1.98      3.87 o 
  -5   7  12        0.86        3.92      3.02 o 
  -4   7  12        5.74        5.28      2.34 o 
  -3   7  12       21.93       22.15      2.57 o 
  -2   7  12        0.92       -0.14      2.31 o 
  -1   7  12        0.42       -0.48      2.40 o 
   0   7  12        8.60        5.53      2.99 o 
   1   7  12        0.40        1.93      2.39 o 
   2   7  12       20.14       36.28      6.40 o 
   3   7  12        0.30       11.45      5.74 o 
   4   7  12        3.24       18.36      6.21 o 
   5   7  12       24.13       57.02      7.53 o 
  -8   8  12        0.85       -2.01      6.59 o 
  -7   8  12        5.95        4.40      7.03 o 
  -6   8  12       19.15       17.15      7.48 o 
  -5   8  12        6.01        6.26      6.82 o 
  -4   8  12        2.81        1.25      6.86 o 
  -3   8  12        0.33       -2.19      4.40 o 
  -2   8  12        3.35       -0.54      4.22 o 
  -1   8  12        0.96       -1.71      4.57 o 
   0   8  12        5.94        9.66      6.39 o 
   3   8  12        0.51       -3.64      5.70 o 
  -9   0  14       29.38       18.47      5.93 o 
  -8   0  14       14.45       19.40      4.22 o 
  -7   0  14       11.80       18.02      4.26 o 
  -6   0  14       52.01       57.89      4.94 o 
  -5   0  14      122.98       96.06      7.25 o 
  -4   0  14      146.87      150.83      9.08 o 
  -3   0  14       73.81       47.71      5.77 o 
  -2   0  14        3.18        6.54      4.98 o 
  -1   0  14        4.34        1.10      3.73 o 
   0   0  14       76.14      139.10     12.60 o 
   1   0  14        1.25        6.30      3.73 o 
   2   0  14        1.28        6.83      3.93 o 
   3   0  14        2.50        2.29      3.95 o 
   4   0  14        1.61        2.83      3.53 o 
   5   0  14        3.75        5.75      3.32 o 
   6   0  14        1.20        1.49      3.60 o 
   7   0  14        2.33        3.63      6.58 o 
 -10   1  14        0.47       -2.53      4.09 o 
  -9   1  14        0.49       -3.26      3.83 o 
  -8   1  14        0.16        3.17      3.17 o 
  -7   1  14       15.39       18.83      2.90 o 
  -6   1  14       10.19       12.30      2.81 o 
  -5   1  14       20.09       21.74      2.97 o 
  -4   1  14       58.32       54.74      3.38 o 
  -3   1  14        5.23       -0.56      2.66 o 
  -2   1  14       71.25       57.74      3.35 o 
  -1   1  14        7.06        4.57      2.67 o 
   0   1  14        8.63       11.31      3.05 o 
   1   1  14       18.14       26.02      2.93 o 
   2   1  14        1.85        1.65      2.72 o 
   3   1  14        0.59        1.85      2.80 o 
   4   1  14        1.04       -0.78      2.85 o 
   5   1  14       15.24       19.95      2.94 o 
   6   1  14        5.55        4.14      3.18 o 
   7   1  14       20.93       31.46      4.13 o 
   8   1  14        1.62       -5.64      6.65 o 
  -9   2  14       26.91       28.07      5.83 o 
  -8   2  14        0.00        1.31      3.26 o 
  -7   2  14        5.21        7.37      3.17 o 
  -6   2  14        6.66       10.55      2.83 o 
  -5   2  14       24.21       21.31      2.94 o 
  -4   2  14        0.01       -3.02      3.02 o 
  -3   2  14        0.61       -2.40      2.40 o 
  -2   2  14        4.61        4.10      2.75 o 
  -1   2  14        5.99       -1.30      3.43 o 
   0   2  14        2.00        4.14      2.74 o 
   1   2  14       13.12        8.30      2.79 o 
   2   2  14        0.00       -1.92      2.84 o 
   3   2  14        2.36        2.96      2.89 o 
   4   2  14        3.19        6.36      2.77 o 
   5   2  14        0.04        1.73      2.85 o 
   6   2  14       18.69       24.87      4.44 o 
   7   2  14        0.54        2.73      3.66 o 
  -9   3  14        0.67        2.42      3.42 o 
  -8   3  14        3.61        1.92      3.36 o 
  -7   3  14       77.72       80.00      4.23 o 
  -6   3  14       60.80       52.67      3.89 o 
  -5   3  14        0.21       -3.28      3.28 o 
  -4   3  14        0.08        0.16      3.86 o 
  -3   3  14        2.76        5.11      2.42 o 
  -2   3  14       20.96       23.45      2.67 o 
  -1   3  14       26.71       26.70      3.76 o 
   0   3  14        1.38        0.75      3.33 o 
   1   3  14       12.44        8.62      2.77 o 
   2   3  14        0.25       -1.70      2.42 o 
   3   3  14        5.49        3.05      2.95 o 
   4   3  14        8.99        2.20      3.14 o 
   5   3  14        2.95       13.32     11.00 o 
   6   3  14        3.07        9.61      3.61 o 
   7   3  14       10.35        5.48      7.46 o 
  -9   4  14        4.65        0.92      4.07 o 
  -8   4  14       37.73       33.39      3.81 o 
  -7   4  14        3.33        4.62      3.37 o 
  -6   4  14       22.21       23.86      3.54 o 
  -5   4  14        3.44       -0.68      5.63 o 
  -4   4  14        3.72        0.58      3.02 o 
  -3   4  14        5.05        4.61      2.70 o 
  -2   4  14        0.18        7.83      5.70 o 
  -1   4  14        5.47       16.28      6.57 o 
   0   4  14        0.54       13.34      7.16 o 
   1   4  14       58.46       81.78      7.90 o 
   2   4  14        0.07        5.35      4.71 o 
   3   4  14       23.24       31.12      6.81 o 
   4   4  14        3.59       12.06      7.08 o 
  -9   5  14        9.08        7.81      5.76 o 
  -8   5  14        3.48        2.41      3.85 o 
  -7   5  14       43.91       40.88      3.88 o 
  -6   5  14        0.86       -3.15      3.15 o 
  -5   5  14        2.88       -0.78      3.21 o 
  -4   5  14        1.38       -0.22      3.09 o 
  -3   5  14       19.11       17.67      3.02 o 
  -2   5  14        0.90       -2.11      2.73 o 
  -1   5  14        0.34        1.28      3.45 o 
   0   5  14        2.05        3.16      3.17 o 
   1   5  14        0.56        9.28      4.27 o 
   2   5  14        5.66       16.66      4.48 o 
   3   5  14        2.21       10.24      7.43 o 
   4   5  14       32.96       61.48      8.79 o 
  -8   6  14        2.13        1.29      5.39 o 
  -7   6  14        5.49        1.77      2.25 o 
  -6   6  14        1.12       -2.58      3.62 o 
  -5   6  14       30.13       30.68      4.14 o 
  -4   6  14        3.24        5.13      3.86 o 
  -3   6  14        4.56       -3.67      3.67 o 
  -2   6  14       25.47       17.59      3.97 o 
  -1   6  14       72.27       86.41      9.63 o 
   0   6  14       21.56       21.40      5.48 o 
   1   6  14        0.73       -2.74      5.36 o 
   2   6  14       49.09       56.08      8.81 o 
   3   6  14       25.13       27.43      8.93 o 
  -6   7  14        3.21        4.93      4.81 o 
  -5   7  14        7.91        9.64      3.60 o 
  -4   7  14        6.85        5.97      3.24 o 
  -3   7  14        7.05        6.81      3.55 o 
  -2   7  14        5.26        5.68      3.32 o 
  -1   7  14       21.97       26.28      5.50 o 
   0   7  14        3.00       -3.64      3.64 o 
   1   7  14       24.26       24.00      5.34 o 
  -8   1  15        1.71        0.37      0.98 o 
  -7   1  15       25.83       21.65      3.02 o 
  -6   1  15        0.78        1.37      2.52 o 
  -5   1  15        3.35        2.88      3.53 o 
  -4   1  15        0.10       -0.64      2.26 o 
  -3   1  15        4.41        0.56      3.75 o 
  -2   1  15        3.76        4.34      3.12 o 
  -1   1  15        0.01        2.01      3.62 o 
   0   1  15        0.78       -2.15      2.29 o 
   1   1  15        3.26       -0.59      1.79 o 
   2   1  15        1.17        1.33      2.42 o 
   3   1  15        9.94       12.54      2.21 o 
   4   1  15        0.05        7.04      5.00 o 
   5   1  15        0.52        1.54      5.65 o 
   6   1  15        1.30        5.11     12.05 o 
  -7   2  15        2.03       -1.37      4.30 o 
  -6   2  15        3.94        1.21      3.02 o 
  -5   2  15       13.86       14.22      3.36 o 
  -4   2  15        0.05        1.90      3.42 o 
  -3   2  15       14.13        9.31      2.46 o 
  -2   2  15       32.41       36.40      3.29 o 
  -1   2  15        5.42        8.67      3.84 o 
   0   2  15        2.36        1.21      1.82 o 
   1   2  15       19.56        9.83      3.04 o 
   2   2  15       43.56       37.68      3.71 o 
   3   2  15       61.34       74.35      4.98 o 
   4   2  15       24.26       36.26      4.56 o 
   5   2  15        5.38        6.31      3.43 o 
  -7   3  15        0.14        1.99      3.97 o 
  -6   3  15       14.11       14.80      3.88 o 
  -5   3  15        0.36       -4.44      4.44 o 
  -4   3  15       33.99       42.09      6.99 o 
  -3   3  15        4.82        4.37      2.87 o 
  -2   3  15       15.37       24.63      2.81 o 
  -1   3  15        2.26       -3.20      3.20 o 
   0   3  15       23.58       32.24      5.00 o 
   1   3  15        0.28        0.90      5.69 o 
   2   3  15        5.09        0.67      1.72 o 
   3   3  15        1.91        3.19      3.71 o 
   4   3  15       66.75       66.31      6.66 o 
  -6   4  15        4.09        6.00      3.11 o 
  -5   4  15       14.63       -2.16      5.93 o 
  -4   4  15        2.07       -4.31      5.49 o 
  -3   4  15        0.11       -0.77      5.58 o 
  -2   4  15        4.95        3.79      3.20 o 
  -1   4  15        9.15       21.75      9.71 o 
   0   4  15       15.45       55.15     23.08 o 
   1   4  15        4.61        9.55      3.88 o 
   2   4  15       22.17       40.27     16.40 o 
   3   4  15        0.12        9.57      8.79 o 
  -4   5  15        0.02       -0.16      5.76 o 
  -3   5  15       42.78       40.29      9.19 o 
   1   5  15       62.47       74.86      6.74 o 
  -4   6  15        1.17       -1.01      5.17 o 
  -3   6  15        1.35        0.71      3.46 o 
  -1   6  15        0.00        4.23      5.37 o 
  -2   0  16        2.38        7.45      7.14 o 
  -1   0  16        9.38        8.07      6.43 o 
  -3   1  16        9.33        9.33      5.55 o 
  -2   1  16        7.04        5.18      6.06 o 
  -1   1  16        0.75       -6.90      6.90 o 
   0   1  16        2.17       -7.10      7.10 o 
   1   1  16        7.02        0.88      7.39 o 
  -4   2  16        9.39       10.97      4.64 o 
  -3   2  16        0.01       -0.83      6.53 o 
  -2   2  16        8.46       -0.40      6.96 o 
  -1   2  16        1.41       12.32     10.12 o 
   0   2  16        4.51       -1.96      7.05 o 
   1   2  16       12.92        9.41      6.12 o 
   2   2  16        9.52       -7.54      7.54 o 
   3   2  16        1.49       -7.35      7.35 o 
  -3   3  16        0.40        3.33      3.86 o 
  -2   3  16        1.95       -5.24      6.67 o 
  -1   3  16       28.94       29.79      6.54 o 
   0   3  16        0.69       -4.63      7.35 o 
   1   3  16        0.01       -1.21      7.17 o 
   2   3  16        0.01        3.91     14.48 o 
  -2   4  16       12.81        9.57      4.44 o 
  -1   4  16        3.40       -2.98      6.66 o 
   0   4  16       16.07       29.09      6.87 o 
   1   4  16        6.75       16.23      5.82 o 
                                                 
